# Supplementary material for: TOR Mediates Stress Responses Through Global Regulation of Metabolome in Plants
Source: Int J Mol Sci. 2025 Feb 27;26(5):2095. doi: 10.3390/ijms26052095 (PMC11900525; doi:10.3390/ijms26052095)
Supplement: Supplementary file 1 [file ijms-26-02095-s001.zip › Tables S1 and S2.xlsx]

## Sheet: Table S1
Table S1. List of genes overlapping between SlTOR-regulated and biotic stress-responsive genes. SlTOR-regulated genes were obtained from Li et al. (2024). Pst DC3000-responsive genes (7887) were obtained from Hu et al. (2021). Phytophthora parasitica-responsive genes (4493) were obtained from Naveed et al. (2018). Herbivore-responsive genes (4504) were obtained from Hu et al. (2021).
	Torin2/mock	Pst DC3000/mock	Phytophthora parasitica/mock		Herbivore resistance/mock
			24 dpi	48 dpi
Solyc00g005840.3	NA	-2.26525	NA	NA	NA
Solyc00g006800.3	NA	1.6878	NA	NA	NA
Solyc00g006805.1	NA	-2.15328	NA	NA	NA
Solyc00g006810.3	NA	-1.36669	NA	NA	NA
Solyc00g006820.3	NA	-2.43143	NA	NA	NA
Solyc00g007100.3	NA	1.45473	NA	NA	NA
Solyc00g007110.3	NA	1.33922	NA	NA	NA
Solyc00g009090.3	NA	-2.79283	NA	NA	NA
Solyc00g009100.3	NA	-1.7214	NA	NA	NA
Solyc00g009110.3	NA	1.03998	NA	NA	NA
Solyc00g009140.3	NA	1.42694	NA	NA	NA
Solyc00g009141.1	NA	1.84165	NA	NA	NA
Solyc00g011160.2	NA	NA	NA	NA	NA
Solyc00g024150.3	NA	-2.30981	NA	NA	NA
Solyc00g028760.2	3.45237	NA	NA	NA	NA
Solyc00g044350.3	NA	-2.9794	NA	NA	NA
Solyc00g048510.3	NA	7.32558	NA	NA	NA
Solyc00g050430.3	NA	-3.57167	NA	NA	NA
Solyc00g052940.3	NA	1.91621	NA	NA	NA
Solyc00g057880.3	NA	-1.32503	NA	NA	NA
Solyc00g059500.2	NA	1.14464	NA	NA	NA
Solyc00g071180.3	NA	9.59097	NA	NA	NA
Solyc00g072100.3	NA	-1.42304	NA	NA	NA
Solyc00g080750.3	NA	1.07994	NA	NA	NA
Solyc00g100880.3	NA	9.3896	NA	NA	NA
Solyc00g110870.3	NA	3.92848	NA	NA	NA
Solyc00g117450.2	NA	3.36753	NA	NA	NA
Solyc00g125275.1	NA	1.90678	NA	NA	NA
Solyc00g136260.1	NA	-2.68204	NA	NA	NA
Solyc00g136560.3	NA	4.16482	NA	NA	NA
Solyc00g145170.2	NA	7.93153	NA	NA	NA
Solyc00g164680.2	NA	1.54102	NA	NA	NA
Solyc00g170210.3	NA	-1.4281	NA	NA	NA
Solyc00g174330.3	NA	7.77732	NA	NA	NA
Solyc00g174340.2	NA	7.48957	NA	NA	NA
Solyc00g187050.3	NA	8.22455	NA	NA	NA
Solyc00g201160.3	NA	2.59677	NA	NA	NA
Solyc00g217960.1	NA	1.77011	NA	NA	NA
Solyc00g227860.1	NA	-2.79821	NA	NA	NA
Solyc00g230080.1	NA	1.17423	NA	NA	NA
Solyc00g233480.1	NA	4.27948	NA	NA	NA
Solyc00g247300.3	NA	8.19639	NA	NA	NA
Solyc00g257110.3	NA	5.05067	NA	NA	NA
Solyc00g273110.2	NA	-1.81753	NA	NA	NA
Solyc00g277510.2	NA	1.04877	NA	NA	NA
Solyc00g289230.2	NA	1.59586	NA	NA	NA
Solyc00g322635.1	NA	-1.98797	NA	NA	NA
Solyc00g500130.1	-2.67869	NA	NA	NA	NA
Solyc00g500296.1	-1.93928	NA	NA	NA	NA
Solyc01g005000.2	NA	NA	-5.43904	-3.42547	NA
Solyc01g005010.3	NA	-3.60347	NA	NA	NA
Solyc01g005030.3	NA	-1.27004	NA	NA	NA
Solyc01g005040.2	NA	NA	NA	NA	4.73226
Solyc01g005040.3	NA	2.35488	NA	NA	NA
Solyc01g005060.2	NA	NA	NA	NA	1.50268
Solyc01g005100.3	NA	-1.96507	NA	NA	NA
Solyc01g005110.3	NA	1.17789	NA	NA	NA
Solyc01g005120.2	NA	NA	-2.94899	NA	NA
Solyc01g005120.3	NA	-1.66989	NA	NA	NA
Solyc01g005130.2	NA	-1.92209	NA	NA	-1.00785
Solyc01g005160.2	NA	NA	-3.05371	-2.85076	12.7128
Solyc01g005160.3	NA	7.21908	NA	NA	NA
Solyc01g005190.1	NA	3.05627	NA	NA	NA
Solyc01g005210.2	NA	NA	NA	NA	-1.44885
Solyc01g005220.2	NA	NA	NA	NA	2.0884
Solyc01g005220.3	NA	1.28071	NA	NA	NA
Solyc01g005230.2	NA	NA	NA	NA	-1.29677
Solyc01g005230.3	NA	-2.669	NA	NA	NA
Solyc01g005230.5	-1.3124	NA	NA	NA	NA
Solyc01g005290.3	NA	-1.03283	NA	NA	NA
Solyc01g005300.2	NA	NA	NA	-3.80015	NA
Solyc01g005330.3	NA	-1.23471	NA	NA	NA
Solyc01g005340.3	NA	1.34916	NA	NA	NA
Solyc01g005370.3	NA	1.41571	NA	NA	NA
Solyc01g005380.2	NA	-1.19132	NA	NA	NA
Solyc01g005390.2	NA	NA	NA	NA	2.66558
Solyc01g005400.2	NA	NA	2.68537	2.09658	NA
Solyc01g005410.2	NA	NA	-2.61538	NA	NA
Solyc01g005420.2	NA	NA	-3.26701	-3.20862	2.4702
Solyc01g005430.2	NA	NA	NA	NA	2.41028
Solyc01g005430.3	NA	1.92622	NA	NA	NA
Solyc01g005440.3	NA	1.97244	NA	NA	NA
Solyc01g005450.2	NA	NA	NA	NA	-1.30306
Solyc01g005470.2	NA	NA	4.05894	3.3328	NA
Solyc01g005470.3	NA	2.21793	NA	NA	NA
Solyc01g005480.2	NA	NA	NA	NA	1.08903
Solyc01g005500.3	1.59785	NA	NA	NA	NA
Solyc01g005520.2	NA	NA	-3.9813	NA	NA
Solyc01g005520.3	NA	-2.40872	NA	NA	NA
Solyc01g005530.2	NA	NA	NA	NA	-1.38895
Solyc01g005540.3	NA	-2.37901	NA	NA	NA
Solyc01g005550.3	NA	-2.66706	NA	NA	NA
Solyc01g005580.2	NA	NA	NA	NA	-1.04093
Solyc01g005590.2	NA	-3.85726	-3.07456	NA	-1.45495
Solyc01g005630.3	-5.36971	NA	NA	NA	NA
Solyc01g005670.2	NA	NA	NA	NA	-1.16814
Solyc01g005680.3	NA	-1.07517	NA	NA	NA
Solyc01g005710.2	NA	4.53872	-4.65152	NA	1.53876
Solyc01g005720.2	NA	NA	-3.2388	NA	1.67389
Solyc01g005720.3	NA	5.42881	NA	NA	NA
Solyc01g005730.2	NA	NA	-2.49734	NA	NA
Solyc01g005730.3	NA	1.89013	NA	NA	NA
Solyc01g005755.1	NA	2.41953	NA	NA	NA
Solyc01g005760.2	NA	NA	-2.10283	NA	1.32339
Solyc01g005775.1	NA	1.48371	NA	NA	NA
Solyc01g005780.1	NA	NA	-2.8615	NA	NA
Solyc01g005800.2	NA	NA	NA	-2.75867	2.88996
Solyc01g005800.3	NA	5.01273	NA	NA	NA
Solyc01g005830.3	NA	-1.95941	NA	NA	NA
Solyc01g005840.3	NA	-1.1811	NA	NA	NA
Solyc01g005850.3	-4.19911	NA	NA	NA	NA
Solyc01g005865.1	NA	4.41894	NA	NA	NA
Solyc01g005870.1	NA	NA	-2.05908	NA	1.2345
Solyc01g005870.2	NA	3.72701	NA	NA	NA
Solyc01g005880.1	-5.14144	4.93433	NA	NA	NA
Solyc01g005890.1	-3.48443	NA	NA	NA	-4.60021
Solyc01g005920.2	NA	3.72579	NA	NA	2.49839
Solyc01g005930.2	NA	NA	NA	-2.65305	NA
Solyc01g005990.2	NA	NA	-2.30374	NA	NA
Solyc01g005990.3	NA	-2.41547	NA	NA	NA
Solyc01g006020.2	NA	NA	NA	-2.47559	NA
Solyc01g006020.3	NA	-2.21596	NA	NA	NA
Solyc01g006050.2	1.61054	NA	NA	NA	NA
Solyc01g006090.2	NA	NA	3.04786	2.66528	NA
Solyc01g006090.3	-1.58774	NA	NA	NA	NA
Solyc01g006100.3	NA	-1.49769	NA	NA	NA
Solyc01g006130.3	NA	-2.27488	NA	NA	NA
Solyc01g006140.3	NA	1.12854	NA	NA	NA
Solyc01g006150.3	NA	1.04453	NA	NA	NA
Solyc01g006170.3	NA	1.47622	NA	NA	NA
Solyc01g006170.5	-1.84813	NA	NA	NA	NA
Solyc01g006200.2	NA	NA	NA	NA	-1.66829
Solyc01g006290.2	NA	NA	NA	4.30956	-1.91794
Solyc01g006300.2	NA	NA	NA	3.00304	NA
Solyc01g006300.3	NA	4.34686	NA	NA	NA
Solyc01g006320.2	NA	NA	NA	2.4272	1.69795
Solyc01g006330.2	NA	NA	-4.52469	-2.99394	NA
Solyc01g006330.3	NA	-3.46087	NA	NA	NA
Solyc01g006360.3	NA	1.71577	NA	NA	NA
Solyc01g006380.2	NA	1.61832	NA	NA	NA
Solyc01g006390.2	NA	4.62917	NA	NA	NA
Solyc01g006400.3	NA	4.62714	NA	NA	NA
Solyc01g006430.3	NA	2.23407	NA	NA	NA
Solyc01g006460.3	3.57981	NA	NA	NA	NA
Solyc01g006500.2	NA	NA	NA	NA	-1.9542
Solyc01g006500.3	NA	-1.5921	NA	NA	NA
Solyc01g006510.3	NA	-1.5454	NA	NA	NA
Solyc01g006520.2	NA	NA	-3.82681	-2.04543	NA
Solyc01g006520.3	NA	-1.95496	NA	NA	NA
Solyc01g006540.2	NA	NA	-9.69423	-8.2245	NA
Solyc01g006550.2	NA	NA	-2.5123	NA	3.37172
Solyc01g006550.3	NA	2.39835	NA	NA	NA
Solyc01g006560.2	NA	NA	-2.81891	NA	NA
Solyc01g006560.3	NA	3.08598	NA	NA	NA
Solyc01g006565.1	NA	3.99606	NA	NA	NA
Solyc01g006580.4	-2.4388	NA	NA	NA	NA
Solyc01g006660.4	-1.3083	NA	NA	NA	NA
Solyc01g006670.2	NA	-1.69427	2.51121	2.42392	-2.18011
Solyc01g006680.2	NA	NA	3.19803	NA	NA
Solyc01g006680.3	NA	-2.08184	NA	NA	NA
Solyc01g006690.2	NA	NA	NA	NA	-1.42264
Solyc01g006690.3	NA	-3.47993	NA	NA	NA
Solyc01g006710.4	1.05464	NA	NA	NA	NA
Solyc01g006780.2	NA	NA	-2.36123	NA	NA
Solyc01g006780.3	NA	-4.78159	NA	NA	NA
Solyc01g006790.2	NA	-4.75427	NA	NA	-2.30913
Solyc01g006820.2	NA	NA	-2.16066	NA	NA
Solyc01g006830.2	NA	NA	NA	-2.20387	NA
Solyc01g006830.3	NA	-1.64215	NA	NA	NA
Solyc01g006840.3	-1.75894	7.16317	NA	NA	NA
Solyc01g006850.1	NA	NA	NA	NA	1.01408
Solyc01g006890.2	NA	NA	-3.5227	-2.77553	1.02215
Solyc01g006890.3	NA	-1.32075	NA	NA	NA
Solyc01g006910.2	NA	NA	NA	NA	1.179
Solyc01g006930.3	NA	-1.18381	NA	NA	NA
Solyc01g006940.3	NA	-2.40941	NA	NA	NA
Solyc01g006940.5	-1.0752	NA	NA	NA	NA
Solyc01g006950.2	NA	NA	NA	NA	6.34107
Solyc01g006950.3	1.78574	7.42948	NA	NA	NA
Solyc01g006990.2	NA	NA	NA	NA	1.0555
Solyc01g007000.2	NA	NA	-5.45805	-6.67484	10.2573
Solyc01g007000.3	NA	6.17244	NA	NA	NA
Solyc01g007010.2	NA	NA	-4.71479	-5.47667	4.90052
Solyc01g007020.2	NA	NA	-3.77547	-4.85037	5.38618
Solyc01g007025.1	NA	1.62247	NA	NA	NA
Solyc01g007030.2	NA	NA	-5.80977	-7.6813	7.79794
Solyc01g007030.3	NA	5.52869	NA	NA	NA
Solyc01g007040.2	NA	NA	-5.15763	-6.13157	NA
Solyc01g007040.3	NA	5.46355	NA	NA	NA
Solyc01g007050.1	NA	NA	NA	NA	4.08752
Solyc01g007050.2	NA	8.07599	NA	NA	NA
Solyc01g007070.2	NA	NA	NA	NA	-1.07517
Solyc01g007070.3	NA	1.26967	NA	NA	NA
Solyc01g007110.2	NA	NA	NA	NA	2.2239
Solyc01g007130.2	NA	NA	NA	NA	-1.50828
Solyc01g007130.3	NA	-2.74905	NA	NA	NA
Solyc01g007220.2	NA	NA	NA	NA	2.31636
Solyc01g007220.3	NA	1.23523	NA	NA	NA
Solyc01g007265.1	NA	-1.15557	NA	NA	NA
Solyc01g007750.2	NA	NA	NA	NA	-2.54323
Solyc01g007750.3	NA	-2.80655	NA	NA	NA
Solyc01g007770.2	NA	1.27168	NA	NA	2.14267
Solyc01g007780.2	NA	NA	NA	NA	1.49396
Solyc01g007780.4	1.73513	NA	NA	NA	NA
Solyc01g007790.3	NA	-1.07635	NA	NA	NA
Solyc01g007800.2	NA	NA	NA	NA	-2.01308
Solyc01g007810.1	NA	-4.85365	NA	NA	-4.84426
Solyc01g007855.1	NA	-1.36039	NA	NA	NA
Solyc01g007880.3	NA	-1.5228	NA	NA	NA
Solyc01g007890.2	NA	-2.38451	NA	NA	NA
Solyc01g007910.3	-1.12539	1.90346	NA	NA	NA
Solyc01g007920.2	NA	-1.87876	NA	NA	NA
Solyc01g007950.2	NA	NA	NA	NA	1.74896
Solyc01g007955.1	NA	4.81822	NA	NA	NA
Solyc01g007960.2	NA	NA	NA	NA	2.28513
Solyc01g007960.3	NA	6.27526	NA	NA	NA
Solyc01g007970.1	NA	NA	NA	NA	2.82874
Solyc01g007980.2	NA	NA	-2.01192	NA	2.10495
Solyc01g007990.2	NA	NA	NA	NA	2.85527
Solyc01g007990.3	NA	1.19471	NA	NA	NA
Solyc01g007990.4	1.03089	NA	NA	NA	NA
Solyc01g008040.1	NA	NA	NA	NA	4.32122
Solyc01g008050.2	NA	NA	NA	3.25984	NA
Solyc01g008130.2	NA	NA	NA	NA	1.58314
Solyc01g008130.3	NA	2.68661	NA	NA	NA
Solyc01g008140.2	NA	NA	NA	NA	1.00741
Solyc01g008210.2	NA	NA	NA	NA	3.89759
Solyc01g008220.2	NA	NA	-2.44176	-2.81815	3.44635
Solyc01g008220.3	NA	1.27618	NA	NA	NA
Solyc01g008250.2	NA	NA	-2.21419	NA	NA
Solyc01g008250.3	NA	-2.27281	NA	NA	NA
Solyc01g008300.1	NA	NA	NA	NA	1.79327
Solyc01g008300.2	NA	6.04325	NA	NA	NA
Solyc01g008320.3	1.3232	NA	NA	NA	NA
Solyc01g008340.3	-1.20582	NA	NA	NA	NA
Solyc01g008420.3	NA	-1.23373	NA	NA	NA
Solyc01g008480.4	1.22047	NA	NA	NA	NA
Solyc01g008490.3	NA	-1.63319	NA	NA	NA
Solyc01g008493.1	NA	-1.23206	NA	NA	NA
Solyc01g008497.1	NA	2.94636	NA	NA	NA
Solyc01g008500.2	NA	NA	NA	2.13015	2.46671
Solyc01g008530.3	NA	-1.34874	NA	NA	NA
Solyc01g008560.2	NA	NA	NA	NA	4.75254
Solyc01g008560.3	NA	1.10391	NA	NA	NA
Solyc01g008620.2	NA	NA	NA	2.75802	NA
Solyc01g008620.3	NA	6.93646	NA	NA	NA
Solyc01g008640.2	NA	NA	NA	NA	11.0272
Solyc01g008640.3	NA	9.72187	NA	NA	NA
Solyc01g008660.2	NA	NA	NA	NA	-1.27419
Solyc01g008670.3	NA	1.44292	NA	NA	NA
Solyc01g008690.2	NA	NA	NA	NA	3.78565
Solyc01g008690.3	NA	8.0607	NA	NA	NA
Solyc01g008780.3	NA	-2.11972	NA	NA	NA
Solyc01g008790.2	NA	NA	-2.65186	-2.12605	NA
Solyc01g008790.3	NA	-1.28804	NA	NA	NA
Solyc01g008800.1	NA	NA	NA	NA	1.10147
Solyc01g008820.3	NA	1.64934	NA	NA	NA
Solyc01g008830.1	NA	NA	NA	NA	-1.0042
Solyc01g008830.2	NA	-1.75251	NA	NA	NA
Solyc01g008850.2	NA	NA	-2.03803	NA	NA
Solyc01g008910.2	NA	-1.93142	NA	2.2594	-2.65537
Solyc01g008920.2	NA	NA	-4.58133	-2.92796	NA
Solyc01g008920.3	NA	-1.80692	NA	NA	NA
Solyc01g008925.1	NA	-2.48047	NA	NA	NA
Solyc01g008930.2	NA	NA	-3.59246	-2.61964	NA
Solyc01g008930.4	NA	-2.49249	NA	NA	NA
Solyc01g009000.2	NA	NA	NA	NA	-1.06414
Solyc01g009080.2	NA	NA	-3.58114	NA	NA
Solyc01g009080.3	NA	-3.28963	NA	NA	NA
Solyc01g009160.2	NA	2.36465	NA	NA	5.77747
Solyc01g009245.1	NA	-3.10117	NA	NA	NA
Solyc01g009260.1	NA	-3.29525	NA	NA	-1.39669
Solyc01g009270.1	NA	-3.0798	NA	NA	NA
Solyc01g009320.1	NA	NA	NA	NA	4.90735
Solyc01g009320.2	NA	5.01549	NA	NA	NA
Solyc01g009330.1	NA	2.05257	NA	NA	NA
Solyc01g009340.2	NA	NA	2.94982	NA	NA
Solyc01g009340.3	NA	-1.50664	NA	NA	NA
Solyc01g009370.2	-3.54215	NA	NA	NA	NA
Solyc01g009400.3	-6.80479	NA	NA	NA	NA
Solyc01g009410.4	-3.92649	NA	NA	NA	NA
Solyc01g009430.2	NA	NA	2.55615	2.58456	-2.96797
Solyc01g009430.3	NA	-1.71502	NA	NA	NA
Solyc01g009440.1	NA	NA	NA	NA	4.45
Solyc01g009440.2	NA	NA	NA	NA	NA
Solyc01g009480.2	NA	NA	NA	NA	7.9411
Solyc01g009480.3	NA	6.33267	NA	NA	NA
Solyc01g009505.1	-1.84721	NA	NA	NA	NA
Solyc01g009520.4	-1.11212	NA	NA	NA	NA
Solyc01g009670.2	NA	NA	-3.62875	-2.84148	NA
Solyc01g009670.3	NA	-2.58245	NA	NA	NA
Solyc01g009680.2	NA	NA	-3.02642	NA	NA
Solyc01g009680.3	NA	3.50004	NA	NA	NA
Solyc01g009690.1	NA	NA	-2.76678	NA	1.26942
Solyc01g009690.2	NA	3.23053	NA	NA	NA
Solyc01g009700.1	NA	NA	-3.69575	NA	1.35963
Solyc01g009720.2	-1.9736	NA	NA	NA	NA
Solyc01g009760.2	NA	NA	-3.13349	-2.58566	1.16183
Solyc01g009770.3	NA	-1.3621	NA	NA	NA
Solyc01g009780.2	NA	NA	NA	NA	1.93814
Solyc01g009780.3	NA	1.71722	NA	NA	NA
Solyc01g009810.2	NA	NA	2.13092	NA	NA
Solyc01g009810.3	NA	4.93573	NA	NA	NA
Solyc01g009820.2	NA	NA	NA	NA	2.45004
Solyc01g009850.3	NA	-1.99996	NA	NA	NA
Solyc01g009860.2	NA	NA	NA	NA	-1.2985
Solyc01g009870.2	NA	NA	NA	NA	4.91855
Solyc01g009870.3	NA	6.16027	NA	NA	NA
Solyc01g009930.1	NA	NA	NA	NA	3.45515
Solyc01g009930.2	NA	8.55247	NA	NA	NA
Solyc01g009970.2	NA	NA	-2.13592	NA	NA
Solyc01g009970.3	NA	-1.57429	NA	NA	NA
Solyc01g009990.3	-1.18143	-1.719	NA	NA	NA
Solyc01g010000.2	NA	NA	NA	NA	-1.8965
Solyc01g010000.3	NA	-1.75472	NA	NA	NA
Solyc01g010020.3	NA	1.31241	NA	NA	NA
Solyc01g010030.3	NA	-2.32203	NA	NA	NA
Solyc01g010040.2	NA	NA	2.54846	NA	NA
Solyc01g010050.2	NA	NA	2.38345	NA	NA
Solyc01g010060.2	NA	3.80727	NA	NA	2.68385
Solyc01g010080.2	NA	NA	2.75971	NA	NA
Solyc01g010080.3	NA	2.01501	NA	NA	NA
Solyc01g010130.2	NA	NA	NA	NA	-1.01523
Solyc01g010130.3	NA	-1.69632	NA	NA	NA
Solyc01g010135.1	NA	-2.34061	NA	NA	NA
Solyc01g010140.1	-3.6035	NA	NA	NA	NA
Solyc01g010150.3	NA	1.40701	NA	NA	NA
Solyc01g010180.2	NA	NA	-4.35815	-3.07571	2.20321
Solyc01g010180.3	1.44353	NA	NA	NA	NA
Solyc01g010190.2	NA	-2.12599	NA	NA	-1.50471
Solyc01g010200.3	NA	-1.45789	NA	NA	NA
Solyc01g010230.2	NA	-1.13871	NA	NA	NA
Solyc01g010250.3	NA	1.94953	NA	NA	NA
Solyc01g010290.2	NA	NA	NA	-2.3819	NA
Solyc01g010295.1	NA	1.3984	NA	NA	NA
Solyc01g010310.2	NA	NA	-2.06758	NA	NA
Solyc01g010350.5	-1.4725	NA	NA	NA	NA
Solyc01g010390.3	NA	-2.47635	NA	NA	NA
Solyc01g010430.2	NA	NA	NA	NA	4.25612
Solyc01g010430.3	NA	1.74095	NA	NA	NA
Solyc01g010460.3	NA	-2.44397	NA	NA	NA
Solyc01g010465.1	NA	-3.16823	NA	NA	NA
Solyc01g010470.2	NA	-2.85143	NA	NA	NA
Solyc01g010480.3	1.04373	-2.48278	NA	NA	NA
Solyc01g010500.2	NA	-1.75196	NA	NA	NA
Solyc01g010520.3	NA	-1.65789	NA	NA	NA
Solyc01g010540.3	-1.38555	NA	NA	NA	NA
Solyc01g010570.2	NA	NA	NA	NA	-1.02589
Solyc01g010640.2	NA	NA	NA	NA	-1.02794
Solyc01g010640.3	NA	-2.04407	NA	NA	NA
Solyc01g010650.3	NA	1.02754	NA	NA	NA
Solyc01g010660.2	NA	NA	NA	NA	3.07378
Solyc01g010700.3	NA	-1.48471	NA	NA	NA
Solyc01g010710.3	NA	-2.19071	NA	NA	NA
Solyc01g010720.3	NA	-1.7932	NA	NA	NA
Solyc01g010770.2	NA	NA	4.01141	2.44957	NA
Solyc01g010880.2	NA	NA	NA	NA	2.64937
Solyc01g010880.3	NA	1.3064	NA	NA	NA
Solyc01g010920.1	NA	NA	NA	NA	1.32049
Solyc01g010940.3	NA	1.40689	NA	NA	NA
Solyc01g010970.2	NA	NA	NA	NA	-1.8336
Solyc01g011430.4	1.20929	NA	NA	NA	NA
Solyc01g014103.1	NA	NA	NA	NA	NA
Solyc01g014107.1	NA	-3.57447	NA	NA	NA
Solyc01g014110.2	NA	NA	NA	NA	-2.65432
Solyc01g014120.2	NA	NA	-2.05211	NA	-2.74944
Solyc01g014140.3	NA	-1.78615	NA	NA	NA
Solyc01g014230.2	NA	NA	NA	NA	1.00679
Solyc01g014250.2	NA	NA	NA	NA	-1.57361
Solyc01g014270.3	NA	-2.74513	NA	NA	NA
Solyc01g014280.2	NA	NA	6.06034	6.21549	NA
Solyc01g014375.1	NA	-4.95106	NA	NA	NA
Solyc01g014380.2	NA	NA	-3.65249	NA	-4.47107
Solyc01g014560.2	NA	NA	NA	NA	-1.60481
Solyc01g014560.3	NA	-1.28659	NA	NA	NA
Solyc01g014620.1	NA	-1.05737	NA	NA	NA
Solyc01g014700.2	1.35863	NA	NA	NA	-1.85675
Solyc01g014840.2	NA	NA	NA	NA	1.35949
Solyc01g014840.3	1.27766	2.4108	NA	NA	NA
Solyc01g016360.1	NA	NA	NA	NA	1.63282
Solyc01g016360.2	NA	4.79173	NA	NA	NA
Solyc01g016370.1	NA	NA	-2.52494	NA	1.39599
Solyc01g016370.2	NA	3.43528	NA	NA	NA
Solyc01g016455.1	NA	-1.49149	NA	NA	NA
Solyc01g016470.3	-1.18159	1.16532	NA	NA	NA
Solyc01g017220.1	NA	-1.03811	NA	NA	NA
Solyc01g017600.2	NA	NA	NA	-2.12816	NA
Solyc01g020190.2	NA	3.08782	NA	NA	3.35513
Solyc01g020220.2	NA	-1.3542	NA	NA	NA
Solyc01g020240.3	NA	-1.27241	NA	NA	NA
Solyc01g021600.3	NA	2.21666	NA	NA	NA
Solyc01g028805.1	NA	-3.62771	NA	NA	NA
Solyc01g028830.3	NA	-1.53076	NA	NA	NA
Solyc01g028870.3	NA	-2.23217	NA	NA	NA
Solyc01g028900.3	NA	1.00635	NA	NA	NA
Solyc01g034010.1	NA	NA	NA	NA	-3.0512
Solyc01g044240.2	NA	NA	4.08145	NA	-1.56967
Solyc01g044240.3	NA	-1.50472	NA	NA	NA
Solyc01g044360.3	NA	1.04232	NA	NA	NA
Solyc01g044520.1	NA	NA	NA	NA	4.71964
Solyc01g049770.3	NA	-1.76568	NA	NA	NA
Solyc01g049810.2	NA	NA	NA	NA	1.87411
Solyc01g049880.2	NA	NA	NA	-3.8685	NA
Solyc01g049880.3	NA	-2.4417	NA	NA	NA
Solyc01g049910.4	1.22941	NA	NA	NA	NA
Solyc01g050010.3	NA	-1.23715	NA	NA	NA
Solyc01g056270.2	NA	NA	NA	NA	-2.30662
Solyc01g056310.2	NA	NA	-5.08274	-2.70502	-2.89723
Solyc01g056320.1	1.34358	NA	NA	NA	NA
Solyc01g056370.3	-5.80566	NA	NA	NA	NA
Solyc01g056580.2	NA	NA	NA	NA	3.24342
Solyc01g056690.3	NA	-1.09504	NA	NA	NA
Solyc01g056730.3	1.1585	NA	NA	NA	NA
Solyc01g056760.3	NA	-1.04904	NA	NA	NA
Solyc01g056780.3	NA	-2.23741	NA	NA	NA
Solyc01g056790.3	NA	-1.70918	NA	NA	NA
Solyc01g056810.3	NA	-1.05226	NA	NA	NA
Solyc01g056830.3	NA	-1.22978	NA	NA	NA
Solyc01g056850.2	NA	NA	3.34363	NA	NA
Solyc01g057000.2	NA	NA	5.8352	2.31932	NA
Solyc01g057080.1	NA	NA	NA	NA	11.2732
Solyc01g057165.2	3.88088	NA	NA	NA	NA
Solyc01g057200.2	NA	NA	-2.2684	NA	NA
Solyc01g057200.3	NA	-2.60015	NA	NA	NA
Solyc01g057260.2	NA	NA	4.14299	4.74453	-1.48836
Solyc01g057260.3	NA	-3.01284	NA	NA	NA
Solyc01g057440.3	1.53824	NA	NA	NA	NA
Solyc01g057460.3	NA	1.67353	NA	NA	NA
Solyc01g057570.3	NA	-1.11611	NA	NA	NA
Solyc01g057680.2	NA	NA	4.5711	NA	NA
Solyc01g057770.2	NA	NA	-4.08221	-3.73337	5.79924
Solyc01g057830.3	NA	-1.98687	NA	NA	NA
Solyc01g057910.3	NA	1.61493	NA	NA	NA
Solyc01g058010.2	NA	NA	NA	NA	2.24589
Solyc01g058020.2	NA	NA	NA	NA	2.59638
Solyc01g058100.2	-1.29768	NA	NA	NA	NA
Solyc01g058160.3	NA	-3.58629	NA	NA	NA
Solyc01g058170.2	NA	NA	NA	NA	-1.14266
Solyc01g058170.3	NA	-3.94357	NA	NA	NA
Solyc01g058190.3	NA	-1.05572	NA	NA	NA
Solyc01g058200.3	NA	-1.00927	NA	NA	NA
Solyc01g058250.1	NA	NA	4.28711	6.71482	NA
Solyc01g058250.2	NA	7.42025	NA	NA	NA
Solyc01g058260.2	NA	NA	NA	NA	1.35567
Solyc01g058260.3	NA	1.39864	NA	NA	NA
Solyc01g058320.2	NA	NA	NA	-2.71416	1.99136
Solyc01g058320.3	NA	1.60094	NA	NA	NA
Solyc01g058530.2	NA	NA	NA	NA	-1.3656
Solyc01g058720.2	NA	NA	-3.50099	-2.19831	3.93794
Solyc01g058720.3	NA	2.48145	NA	NA	NA
Solyc01g058735.1	NA	1.06952	NA	NA	NA
Solyc01g059760.1	NA	NA	NA	NA	2.52011
Solyc01g059760.2	NA	3.07072	NA	NA	NA
Solyc01g059870.4	NA	-1.32403	NA	NA	NA
Solyc01g059880.3	NA	2.15455	NA	NA	NA
Solyc01g059940.2	-3.07859	NA	NA	NA	NA
Solyc01g059965.1	NA	6.66078	NA	NA	NA
Solyc01g059980.3	NA	2.65874	NA	NA	NA
Solyc01g059990.3	NA	4.78018	NA	NA	NA
Solyc01g060020.2	NA	NA	6.73293	7.05482	NA
Solyc01g060020.3	NA	4.44018	NA	NA	NA
Solyc01g060130.3	NA	1.92581	NA	NA	NA
Solyc01g060170.3	NA	1.41644	NA	NA	NA
Solyc01g060180.3	NA	-1.31934	NA	NA	NA
Solyc01g060240.2	NA	NA	NA	-3.90642	NA
Solyc01g060250.2	1.14036	NA	NA	NA	-1.15547
Solyc01g060415.1	NA	-1.24274	NA	NA	NA
Solyc01g065500.2	NA	NA	NA	NA	1.02971
Solyc01g065510.2	NA	NA	-2.88645	-2.36208	1.69336
Solyc01g065530.2	NA	NA	-4.93584	-4.47142	3.08134
Solyc01g065690.3	1.25789	NA	NA	NA	NA
Solyc01g065700.2	NA	NA	NA	NA	-1.67033
Solyc01g065700.3	1.16337	-6.00623	NA	NA	NA
Solyc01g065710.3	NA	-1.40697	NA	NA	NA
Solyc01g065720.3	NA	1.12282	NA	NA	NA
Solyc01g065750.2	NA	NA	NA	-2.30234	NA
Solyc01g065980.2	NA	NA	NA	2.01646	NA
Solyc01g065980.3	NA	-2.16773	NA	NA	NA
Solyc01g066050.3	NA	1.20215	NA	NA	NA
Solyc01g066200.1	NA	NA	NA	NA	-1.76216
Solyc01g066260.2	NA	NA	NA	NA	-3.15129
Solyc01g066270.2	NA	NA	NA	NA	-1.81162
Solyc01g066290.2	NA	-1.21435	NA	NA	-3.08689
Solyc01g066310.4	1.02496	NA	NA	NA	NA
Solyc01g066430.2	NA	NA	-2.1852	-2.9435	3.09748
Solyc01g066440.2	NA	NA	NA	-2.78652	NA
Solyc01g066450.2	NA	NA	NA	NA	-1.38659
Solyc01g066450.3	NA	2.18779	NA	NA	NA
Solyc01g066453.1	NA	1.31589	NA	NA	NA
Solyc01g066520.2	NA	NA	2.16522	NA	2.08247
Solyc01g066520.3	NA	1.34982	NA	NA	NA
Solyc01g066570.2	NA	NA	2.62605	NA	NA
Solyc01g066570.3	NA	-2.33273	NA	NA	NA
Solyc01g066590.3	NA	-1.0041	NA	NA	NA
Solyc01g066610.3	NA	1.13845	NA	NA	NA
Solyc01g066640.2	NA	NA	3.78136	NA	-2.83383
Solyc01g066700.2	NA	NA	NA	NA	1.24297
Solyc01g066700.3	NA	2.29527	NA	NA	NA
Solyc01g066710.2	NA	NA	NA	NA	1.34705
Solyc01g066710.3	NA	3.20185	NA	NA	NA
Solyc01g066720.2	NA	NA	NA	NA	1.03479
Solyc01g066720.3	NA	2.13272	NA	NA	NA
Solyc01g066730.2	NA	NA	-2.0006	-2.11687	NA
Solyc01g066760.2	NA	3.15134	3.08144	2.84403	1.44002
Solyc01g066860.2	NA	NA	2.39063	NA	NA
Solyc01g066870.2	NA	NA	-2.1618	NA	NA
Solyc01g066870.3	NA	-1.50397	NA	NA	NA
Solyc01g066940.2	NA	NA	NA	NA	1.21004
Solyc01g066940.3	NA	2.72277	NA	NA	NA
Solyc01g066980.2	NA	NA	4.54305	NA	NA
Solyc01g066980.3	NA	5.41004	NA	NA	NA
Solyc01g067000.3	NA	1.07842	NA	NA	NA
Solyc01g067010.3	NA	-2.93305	NA	NA	NA
Solyc01g067020.2	NA	NA	NA	NA	3.27362
Solyc01g067020.3	NA	2.66627	NA	NA	NA
Solyc01g067030.2	-1.12979	NA	NA	NA	NA
Solyc01g067070.3	NA	1.35851	NA	NA	NA
Solyc01g067080.3	-1.2047	NA	NA	NA	NA
Solyc01g067090.4	1.41669	NA	NA	NA	NA
Solyc01g067103.1	NA	1.32326	NA	NA	NA
Solyc01g067120.2	NA	NA	-4.72517	-4.30866	3.89242
Solyc01g067120.3	NA	1.26922	NA	NA	NA
Solyc01g067180.3	NA	-1.62259	NA	NA	NA
Solyc01g067290.2	NA	-4.85865	-3.48393	-2.4506	NA
Solyc01g067300.2	NA	NA	NA	NA	2.27386
Solyc01g067300.3	NA	-2.14705	NA	NA	NA
Solyc01g067330.2	NA	NA	NA	-2.62641	NA
Solyc01g067330.3	NA	6.87618	NA	NA	NA
Solyc01g067360.2	NA	NA	2.17958	NA	NA
Solyc01g067370.3	-2.00987	NA	NA	NA	NA
Solyc01g067380.2	NA	NA	2.39695	NA	-1.09508
Solyc01g067440.2	NA	NA	NA	NA	-2.73044
Solyc01g067460.1	NA	NA	5.37106	4.7194	NA
Solyc01g067460.2	NA	-1.14046	NA	NA	NA
Solyc01g067480.3	NA	-2.0574	NA	NA	NA
Solyc01g067510.2	NA	NA	NA	-4.28599	NA
Solyc01g067510.3	NA	-4.24218	NA	NA	NA
Solyc01g067530.3	NA	-2.01488	NA	NA	NA
Solyc01g067560.3	1.25606	1.48832	NA	NA	NA
Solyc01g067600.3	NA	1.0576	NA	NA	NA
Solyc01g067620.2	NA	NA	NA	2.7447	NA
Solyc01g067630.3	NA	-1.62069	NA	NA	NA
Solyc01g067660.2	NA	NA	NA	NA	-1.24013
Solyc01g067660.3	NA	-1.99033	NA	NA	NA
Solyc01g067670.2	NA	NA	NA	-2.34571	-1.1043
Solyc01g067680.2	NA	NA	NA	-2.29094	-1.18292
Solyc01g067700.3	NA	-1.19861	NA	NA	NA
Solyc01g067720.3	NA	1.0153	NA	NA	NA
Solyc01g067730.3	-1.062	1.08574	NA	NA	NA
Solyc01g067740.2	NA	NA	NA	NA	1.39002
Solyc01g067740.3	NA	1.68704	NA	NA	NA
Solyc01g067850.2	-1.87987	NA	NA	NA	NA
Solyc01g067870.3	-4.39096	NA	NA	NA	NA
Solyc01g067890.2	NA	NA	NA	NA	-1.30314
Solyc01g067890.3	NA	-2.07178	NA	NA	NA
Solyc01g067900.2	NA	NA	-2.8261	NA	NA
Solyc01g067900.3	NA	-1.59078	NA	NA	NA
Solyc01g067930.3	NA	2.00987	NA	NA	NA
Solyc01g067940.2	NA	NA	NA	NA	1.25715
Solyc01g068000.2	NA	NA	NA	NA	3.3916
Solyc01g068045.2	-1.54108	NA	NA	NA	NA
Solyc01g068080.3	NA	-1.24152	NA	NA	NA
Solyc01g068130.2	NA	NA	-2.04408	-3.43981	NA
Solyc01g068130.3	NA	-1.68477	NA	NA	NA
Solyc01g068140.2	NA	NA	NA	2.85943	NA
Solyc01g068190.2	NA	NA	-2.18612	NA	NA
Solyc01g068190.3	NA	-1.72889	NA	NA	NA
Solyc01g068250.2	NA	-1.40355	NA	NA	NA
Solyc01g068270.2	NA	NA	NA	-2.07674	-1.31983
Solyc01g068280.3	NA	-1.01323	NA	NA	NA
Solyc01g068290.3	NA	-1.87367	NA	NA	NA
Solyc01g068330.3	NA	1.11307	NA	NA	NA
Solyc01g068360.2	NA	NA	2.66149	2.65931	NA
Solyc01g068360.3	NA	-1.30043	NA	NA	NA
Solyc01g068380.2	NA	NA	-2.35202	-3.41278	NA
Solyc01g068420.5	-3.41446	NA	NA	NA	NA
Solyc01g068470.3	NA	-3.17285	NA	NA	NA
Solyc01g068475.1	NA	-2.46636	NA	NA	NA
Solyc01g068490.2	NA	NA	NA	NA	1.51257
Solyc01g068490.3	NA	1.95044	NA	NA	NA
Solyc01g068500.3	NA	2.24981	NA	NA	NA
Solyc01g068550.3	-3.23923	NA	NA	NA	NA
Solyc01g068560.2	NA	NA	-3.47295	NA	NA
Solyc01g068560.3	NA	-1.08757	NA	NA	NA
Solyc01g068630.3	NA	5.30921	NA	NA	NA
Solyc01g068640.3	NA	1.37613	NA	NA	NA
Solyc01g073640.3	NA	-2.82212	NA	NA	NA
Solyc01g073660.2	NA	NA	NA	-2.23404	NA
Solyc01g073660.3	NA	1.87163	NA	NA	NA
Solyc01g073700.2	NA	NA	NA	NA	2.01474
Solyc01g073710.2	NA	1.35347	NA	NA	1.47066
Solyc01g073720.2	NA	3.50035	NA	NA	3.26564
Solyc01g073725.1	NA	2.12311	NA	NA	NA
Solyc01g073730.2	NA	NA	NA	NA	1.06921
Solyc01g073730.3	NA	1.91564	NA	NA	NA
Solyc01g073740.3	NA	1.48105	NA	NA	NA
Solyc01g073750.3	NA	-1.89399	NA	NA	NA
Solyc01g073780.2	-1.45823	NA	NA	NA	NA
Solyc01g073800.2	NA	2.21292	NA	NA	3.03415
Solyc01g073820.2	NA	NA	2.87815	NA	5.24442
Solyc01g073820.3	NA	2.77794	NA	NA	NA
Solyc01g073830.1	NA	3.75005	NA	NA	6.5121
Solyc01g073840.1	NA	3.46259	3.45171	NA	2.19574
Solyc01g073860.2	NA	NA	5.32382	NA	1.79258
Solyc01g073860.3	NA	3.44615	NA	NA	NA
Solyc01g073880.2	NA	NA	NA	NA	3.20656
Solyc01g073890.2	NA	NA	NA	NA	7.50895
Solyc01g073890.3	NA	4.71847	NA	NA	NA
Solyc01g073900.3	NA	1.02553	NA	NA	NA
Solyc01g073910.2	NA	NA	NA	NA	1.82346
Solyc01g073910.3	NA	1.04962	NA	NA	NA
Solyc01g073920.3	NA	1.34005	NA	NA	NA
Solyc01g073990.2	NA	NA	NA	NA	-2.2031
Solyc01g074000.2	NA	NA	2.19774	NA	NA
Solyc01g074000.3	NA	1.6295	NA	NA	NA
Solyc01g074030.3	-1.1647	-2.11735	NA	NA	NA
Solyc01g079090.3	NA	-1.34614	NA	NA	NA
Solyc01g079110.2	NA	NA	2.41507	NA	NA
Solyc01g079110.3	NA	1.15979	NA	NA	NA
Solyc01g079130.2	-1.48407	NA	NA	NA	NA
Solyc01g079140.2	NA	2.79809	NA	NA	2.41954
Solyc01g079150.2	NA	NA	-2.66605	NA	NA
Solyc01g079170.2	NA	NA	-3.58768	NA	1.4479
Solyc01g079180.2	NA	NA	NA	NA	-1.20562
Solyc01g079200.2	NA	NA	-3.86772	-5.00639	9.16496
Solyc01g079200.3	NA	6.18693	NA	NA	NA
Solyc01g079200.5	1.13761	NA	NA	NA	NA
Solyc01g079240.3	NA	-1.12519	NA	NA	NA
Solyc01g079260.2	NA	NA	NA	NA	2.49239
Solyc01g079260.5	1.01675	NA	NA	NA	NA
Solyc01g079270.1	-2.22889	NA	NA	NA	NA
Solyc01g079300.5	1.30301	NA	NA	NA	NA
Solyc01g079350.2	NA	NA	2.06869	NA	NA
Solyc01g079360.2	NA	NA	2.00516	NA	-2.10971
Solyc01g079360.3	NA	1.36178	NA	NA	NA
Solyc01g079370.2	NA	NA	NA	NA	-2.36335
Solyc01g079370.5	-1.21222	NA	NA	NA	NA
Solyc01g079390.2	NA	NA	2.10585	NA	NA
Solyc01g079390.3	NA	-1.21342	NA	NA	NA
Solyc01g079400.2	NA	NA	NA	NA	-1.40217
Solyc01g079400.3	NA	-2.64605	NA	NA	NA
Solyc01g079410.3	NA	1.22819	NA	NA	NA
Solyc01g079430.2	NA	NA	NA	NA	-1.17233
Solyc01g079470.2	NA	NA	-8.38567	-9.10173	NA
Solyc01g079470.3	NA	-2.3548	NA	NA	NA
Solyc01g079470.5	-1.20102	NA	NA	NA	NA
Solyc01g079530.2	NA	NA	NA	NA	-1.61899
Solyc01g079540.3	NA	1.24197	NA	NA	NA
Solyc01g079570.2	NA	NA	NA	NA	-1.0959
Solyc01g079580.3	NA	-1.59814	NA	NA	NA
Solyc01g079600.2	NA	NA	NA	-2.87965	3.70214
Solyc01g079600.3	NA	4.92838	NA	NA	NA
Solyc01g079610.2	NA	NA	NA	NA	1.78373
Solyc01g079610.3	NA	3.25858	NA	NA	NA
Solyc01g079620.2	NA	NA	-2.92232	NA	NA
Solyc01g079620.3	NA	-2.74511	NA	NA	NA
Solyc01g079660.2	NA	NA	-9.50957	-7.56861	8.47105
Solyc01g079710.2	NA	NA	2.02228	NA	NA
Solyc01g079740.2	NA	NA	NA	NA	2.51543
Solyc01g079750.3	NA	-1.09735	NA	NA	NA
Solyc01g079770.2	NA	NA	NA	NA	-2.30796
Solyc01g079780.3	NA	2.39593	NA	NA	NA
Solyc01g079790.2	NA	NA	-3.42038	NA	NA
Solyc01g079790.3	NA	-2.35559	NA	NA	NA
Solyc01g079800.3	NA	-1.83084	NA	NA	NA
Solyc01g079810.2	NA	NA	NA	NA	3.72844
Solyc01g079830.2	NA	NA	NA	NA	-3.42512
Solyc01g079860.3	NA	-1.0324	NA	NA	NA
Solyc01g079880.2	NA	NA	NA	NA	-1.1334
Solyc01g079880.3	NA	-1.13644	NA	NA	NA
Solyc01g079920.4	-1.62014	NA	NA	NA	NA
Solyc01g079930.1	NA	NA	NA	NA	5.61402
Solyc01g079940.2	NA	NA	NA	NA	5.25854
Solyc01g079940.3	NA	1.94059	NA	NA	NA
Solyc01g079950.2	NA	NA	NA	NA	1.16932
Solyc01g079960.2	-1.49605	NA	NA	NA	NA
Solyc01g080010.2	1.63815	3.85647	NA	NA	4.76467
Solyc01g080020.2	NA	NA	6.49913	NA	-1.78532
Solyc01g080030.3	1.91925	NA	NA	NA	NA
Solyc01g080070.3	NA	-1.75946	NA	NA	NA
Solyc01g080100.3	NA	-1.66502	NA	NA	NA
Solyc01g080130.2	NA	-1.1534	NA	NA	NA
Solyc01g080150.2	NA	NA	NA	2.53357	NA
Solyc01g080160.3	NA	1.44342	NA	NA	NA
Solyc01g080210.3	NA	-1.15733	NA	NA	NA
Solyc01g080220.3	NA	1.35212	NA	NA	NA
Solyc01g080270.3	NA	1.13992	NA	NA	NA
Solyc01g080280.2	NA	NA	-3.47851	NA	NA
Solyc01g080280.3	NA	-2.45492	NA	NA	NA
Solyc01g080290.3	NA	-1.45451	NA	NA	NA
Solyc01g080300.3	NA	-1.26236	NA	NA	NA
Solyc01g080380.2	NA	NA	NA	NA	-2.58602
Solyc01g080460.2	NA	NA	-2.67311	NA	NA
Solyc01g080460.3	1.45505	-1.34054	NA	NA	NA
Solyc01g080490.2	NA	3.8603	NA	3.71474	NA
Solyc01g080500.2	NA	NA	NA	NA	1.67822
Solyc01g080510.3	NA	-1.74806	NA	NA	NA
Solyc01g080530.3	-1.04626	1.12377	NA	NA	NA
Solyc01g080570.2	NA	NA	5.69925	3.28483	4.27505
Solyc01g080570.3	NA	9.65787	NA	NA	NA
Solyc01g080580.2	NA	NA	NA	NA	-1.05052
Solyc01g080580.3	NA	-2.36295	NA	NA	NA
Solyc01g080680.4	-1.22653	NA	NA	NA	NA
Solyc01g080700.3	NA	-2.41703	NA	NA	NA
Solyc01g080705.1	NA	-2.67033	NA	NA	NA
Solyc01g080720.3	NA	1.31335	NA	NA	NA
Solyc01g080750.3	NA	-1.79946	NA	NA	NA
Solyc01g080770.2	NA	NA	NA	NA	-1.96239
Solyc01g080770.3	NA	-1.37175	NA	NA	NA
Solyc01g080780.2	NA	-1.29277	NA	NA	-1.11408
Solyc01g080790.3	NA	-3.10382	NA	NA	NA
Solyc01g080800.2	NA	NA	NA	2.65529	NA
Solyc01g080800.3	1.23588	NA	NA	NA	NA
Solyc01g080810.3	NA	-1.35093	NA	NA	NA
Solyc01g080840.3	NA	-1.52107	NA	NA	NA
Solyc01g080850.3	NA	1.15248	NA	NA	NA
Solyc01g080870.2	NA	NA	NA	NA	-1.01907
Solyc01g080870.3	NA	-4.50034	NA	NA	NA
Solyc01g080880.3	NA	-1.1121	NA	NA	NA
Solyc01g080900.2	NA	NA	NA	NA	-2.30537
Solyc01g080910.2	NA	1.77678	NA	NA	-1.90079
Solyc01g080920.2	NA	NA	NA	NA	6.57034
Solyc01g080920.3	NA	3.49543	NA	NA	NA
Solyc01g080920.4	-1.46285	NA	NA	NA	NA
Solyc01g081020.1	NA	-1.93889	NA	-2.58984	NA
Solyc01g081040.2	NA	NA	NA	NA	-2.94683
Solyc01g081040.3	NA	-3.42345	NA	NA	NA
Solyc01g081160.2	NA	NA	-2.9976	NA	NA
Solyc01g081160.3	NA	-3.97934	NA	NA	NA
Solyc01g081170.2	NA	NA	NA	NA	NA
Solyc01g081190.3	NA	-1.61471	NA	NA	NA
Solyc01g081210.2	NA	NA	-2.17036	-3.17915	NA
Solyc01g081240.2	NA	NA	NA	NA	1.36541
Solyc01g081290.2	NA	NA	NA	NA	1.19121
Solyc01g081293.1	NA	-1.15442	NA	NA	NA
Solyc01g081310.2	NA	NA	-2.57696	NA	1.2026
Solyc01g081320.3	NA	-1.95868	NA	NA	NA
Solyc01g081340.2	NA	NA	2.66132	NA	NA
Solyc01g081410.2	NA	NA	NA	NA	-1.67858
Solyc01g081440.2	NA	NA	NA	NA	-2.80762
Solyc01g081440.3	NA	-1.45073	NA	NA	NA
Solyc01g081450.2	NA	NA	-2.34504	NA	1.16899
Solyc01g081460.3	NA	-1.90092	NA	NA	NA
Solyc01g081480.2	NA	NA	-3.4129	-2.26877	-1.05962
Solyc01g081480.3	NA	-2.62516	NA	NA	NA
Solyc01g081490.3	NA	-2.84967	NA	NA	NA
Solyc01g081510.2	NA	NA	NA	NA	-1.20605
Solyc01g081540.3	NA	1.04331	NA	NA	NA
Solyc01g081545.1	NA	1.93232	NA	NA	NA
Solyc01g081570.3	NA	-1.09292	NA	NA	NA
Solyc01g081610.3	NA	-1.07664	NA	NA	NA
Solyc01g081620.3	NA	5.15014	NA	NA	NA
Solyc01g081640.3	NA	-4.03288	NA	NA	NA
Solyc01g086640.2	NA	1.54865	NA	NA	2.68721
Solyc01g086660.2	NA	NA	NA	NA	1.45517
Solyc01g086670.2	NA	NA	NA	NA	3.78822
Solyc01g086670.3	NA	2.17149	NA	NA	NA
Solyc01g086680.2	NA	NA	NA	NA	6.69716
Solyc01g086680.3	NA	2.90646	NA	NA	NA
Solyc01g086730.2	NA	NA	NA	-2.21081	5.98374
Solyc01g086730.3	NA	4.3088	NA	NA	NA
Solyc01g086730.4	2.3435	NA	NA	NA	NA
Solyc01g086810.2	1.28972	-1.42319	NA	NA	NA
Solyc01g086820.3	NA	1.05275	NA	NA	NA
Solyc01g086850.2	NA	NA	NA	NA	1.38021
Solyc01g086850.3	NA	2.35581	NA	NA	NA
Solyc01g086870.2	NA	NA	2.12714	NA	1.15516
Solyc01g086870.3	NA	-1.03976	NA	NA	NA
Solyc01g086900.3	NA	-1.98426	NA	NA	NA
Solyc01g086920.3	NA	-3.09913	NA	NA	NA
Solyc01g086930.3	NA	-1.89281	NA	NA	NA
Solyc01g086950.3	NA	1.10041	NA	NA	NA
Solyc01g086960.2	NA	NA	NA	NA	2.20943
Solyc01g087005.1	1.10886	NA	NA	NA	NA
Solyc01g087010.3	-1.76742	NA	NA	NA	NA
Solyc01g087020.2	NA	1.98726	-2.91038	-2.1094	4.27113
Solyc01g087040.2	NA	-3.43825	NA	NA	-2.8695
Solyc01g087060.2	NA	NA	2.42079	NA	NA
Solyc01g087060.3	NA	-1.78811	NA	NA	NA
Solyc01g087070.2	NA	NA	NA	-2.30385	NA
Solyc01g087070.3	NA	1.1034	NA	NA	NA
Solyc01g087080.3	NA	-2.89072	NA	NA	NA
Solyc01g087090.2	NA	NA	NA	NA	-2.08642
Solyc01g087160.2	NA	NA	NA	2.05671	NA
Solyc01g087170.2	NA	NA	NA	2.47451	NA
Solyc01g087180.2	NA	NA	4.67967	2.71115	NA
Solyc01g087180.3	NA	NA	NA	NA	NA
Solyc01g087190.2	NA	NA	-3.63944	-2.47246	NA
Solyc01g087190.3	NA	-1.57825	NA	NA	NA
Solyc01g087200.2	NA	NA	NA	NA	-1.28355
Solyc01g087200.3	NA	-1.17052	NA	NA	NA
Solyc01g087210.3	NA	1.11426	NA	NA	NA
Solyc01g087260.3	NA	-1.39351	NA	NA	NA
Solyc01g087270.3	NA	-2.58749	NA	NA	NA
Solyc01g087280.1	NA	5.62335	NA	NA	NA
Solyc01g087290.3	NA	-1.88251	NA	NA	NA
Solyc01g087332.1	NA	-1.09501	NA	NA	NA
Solyc01g087420.4	1.25321	NA	NA	NA	NA
Solyc01g087440.3	NA	5.5401	NA	NA	NA
Solyc01g087450.3	NA	4.26268	NA	NA	NA
Solyc01g087490.2	NA	NA	NA	NA	1.58505
Solyc01g087490.3	NA	1.2697	NA	NA	NA
Solyc01g087510.1	NA	NA	NA	NA	4.1153
Solyc01g087520.3	NA	-1.7038	NA	NA	NA
Solyc01g087530.3	NA	1.2264	NA	NA	NA
Solyc01g087570.2	NA	1.36895	2.07535	2.41003	3.19597
Solyc01g087580.2	NA	NA	NA	-2.06154	6.05386
Solyc01g087590.2	NA	NA	-3.49199	-4.21975	6.4882
Solyc01g087590.3	NA	2.95073	NA	NA	NA
Solyc01g087680.3	NA	-1.17006	NA	NA	NA
Solyc01g087690.1	NA	NA	-3.1225	-3.78126	-1.3266
Solyc01g087690.2	NA	-3.69266	NA	NA	NA
Solyc01g087710.2	NA	NA	NA	NA	NA
Solyc01g087720.2	NA	NA	2.21634	NA	NA
Solyc01g087730.3	NA	-1.88844	NA	NA	NA
Solyc01g087750.3	NA	-1.66297	NA	NA	NA
Solyc01g087760.2	NA	NA	NA	NA	-4.35969
Solyc01g087770.2	NA	NA	NA	NA	-4.61974
Solyc01g087780.2	NA	-1.75769	NA	NA	-1.45583
Solyc01g087790.2	NA	NA	NA	NA	-1.25922
Solyc01g087800.2	NA	NA	2.62752	NA	-1.7402
Solyc01g087810.2	NA	NA	6.49286	6.93293	NA
Solyc01g087820.2	1.3006	NA	3.43159	3.70402	-1.4825
Solyc01g087840.2	NA	NA	3.3087	3.50512	-3.84721
Solyc01g087840.3	2.12712	NA	NA	NA	NA
Solyc01g087850.2	NA	1.58063	3.80848	3.11373	NA
Solyc01g087870.3	NA	2.11845	NA	NA	NA
Solyc01g087890.2	NA	NA	2.27136	NA	NA
Solyc01g087980.2	NA	NA	-3.18536	-3.53426	5.24298
Solyc01g087980.3	NA	3.15334	NA	NA	NA
Solyc01g087990.2	NA	NA	NA	-2.10216	NA
Solyc01g087990.3	NA	2.12795	NA	NA	NA
Solyc01g088050.2	NA	NA	NA	NA	-2.23473
Solyc01g088050.3	NA	-1.18399	NA	NA	NA
Solyc01g088060.2	NA	NA	NA	NA	-1.06487
Solyc01g088070.2	NA	NA	NA	NA	-1.24804
Solyc01g088090.2	NA	NA	-2.74307	-2.13016	NA
Solyc01g088090.3	NA	2.68197	NA	NA	NA
Solyc01g088100.3	NA	-1.38729	NA	NA	NA
Solyc01g088150.2	NA	NA	NA	NA	1.34689
Solyc01g088150.3	NA	1.1129	NA	NA	NA
Solyc01g088160.2	NA	NA	-3.42707	NA	4.74283
Solyc01g088160.3	NA	2.97815	NA	NA	NA
Solyc01g088160.5	-1.25397	NA	NA	NA	NA
Solyc01g088250.3	NA	-2.17369	NA	NA	NA
Solyc01g088260.2	NA	NA	2.28323	NA	NA
Solyc01g088270.2	NA	NA	2.00153	NA	NA
Solyc01g088380.1	NA	NA	NA	NA	1.08289
Solyc01g088390.2	NA	NA	2.17573	2.3526	NA
Solyc01g088390.3	NA	1.04707	NA	NA	NA
Solyc01g088430.3	NA	-2.10679	NA	NA	NA
Solyc01g088440.2	NA	2.09286	NA	NA	NA
Solyc01g088460.3	NA	-1.65082	NA	NA	NA
Solyc01g088470.2	NA	NA	-2.13613	-2.42126	NA
Solyc01g088550.3	NA	1.21643	NA	NA	NA
Solyc01g088600.3	NA	-2.76336	NA	NA	NA
Solyc01g088610.2	NA	NA	-2.53143	NA	NA
Solyc01g088610.3	NA	-1.73105	NA	NA	NA
Solyc01g088620.2	NA	NA	NA	NA	-2.15966
Solyc01g088620.3	-1.00543	-2.33913	NA	NA	NA
Solyc01g088630.1	NA	NA	NA	NA	-2.02999
Solyc01g088630.2	NA	-1.80995	NA	NA	NA
Solyc01g088660.2	NA	NA	3.14915	4.46637	-1.35547
Solyc01g088680.3	NA	1.65234	NA	NA	NA
Solyc01g088690.2	NA	NA	NA	NA	2.72097
Solyc01g088710.3	NA	1.1302	NA	NA	NA
Solyc01g088740.3	NA	1.02147	NA	NA	NA
Solyc01g088750.2	NA	NA	NA	NA	-1.0734
Solyc01g088760.5	1.53621	NA	NA	NA	NA
Solyc01g088780.2	NA	NA	NA	NA	-2.46189
Solyc01g088780.3	NA	-2.67691	NA	NA	NA
Solyc01g088790.2	NA	2.33942	NA	NA	1.99612
Solyc01g088810.2	NA	NA	NA	NA	1.12486
Solyc01g088810.3	NA	1.36756	NA	NA	NA
Solyc01g088830.2	NA	NA	NA	NA	2.99101
Solyc01g089850.2	NA	NA	-4.25786	-4.07	-2.63776
Solyc01g089850.3	NA	-3.37393	NA	NA	NA
Solyc01g089860.2	NA	NA	NA	NA	-1.19601
Solyc01g089870.2	NA	NA	NA	NA	-1.08909
Solyc01g089870.3	NA	-1.31384	NA	NA	NA
Solyc01g089880.2	NA	NA	NA	NA	2.53703
Solyc01g089890.2	NA	NA	NA	NA	4.98953
Solyc01g089890.3	NA	3.19351	NA	NA	NA
Solyc01g089950.3	NA	-1.09778	NA	NA	NA
Solyc01g089970.3	NA	1.14558	NA	NA	NA
Solyc01g089990.1	NA	NA	NA	NA	3.38051
Solyc01g090040.3	NA	1.61668	NA	NA	NA
Solyc01g090050.3	NA	1.64967	NA	NA	NA
Solyc01g090120.3	NA	1.76704	NA	NA	NA
Solyc01g090160.2	NA	NA	NA	NA	-1.03763
Solyc01g090180.2	NA	NA	NA	NA	-2.49009
Solyc01g090180.3	NA	1.68844	NA	NA	NA
Solyc01g090200.3	NA	-1.88624	NA	NA	NA
Solyc01g090210.2	NA	NA	NA	NA	2.70425
Solyc01g090210.3	NA	4.66503	NA	NA	NA
Solyc01g090240.2	NA	NA	NA	NA	-1.53203
Solyc01g090240.3	NA	-2.13353	NA	NA	NA
Solyc01g090270.2	NA	NA	NA	NA	-1.15941
Solyc01g090270.3	NA	-1.01449	NA	NA	NA
Solyc01g090300.2	NA	6.83883	NA	NA	6.94911
Solyc01g090310.2	NA	7.27085	NA	NA	8.43198
Solyc01g090320.2	NA	NA	NA	NA	6.7614
Solyc01g090320.3	NA	6.42418	NA	NA	NA
Solyc01g090340.2	NA	-4.45426	NA	NA	-2.70979
Solyc01g090410.3	NA	-1.53855	NA	NA	NA
Solyc01g090440.2	NA	-2.77881	NA	NA	-1.36984
Solyc01g090460.2	NA	NA	5.23414	NA	NA
Solyc01g090480.5	1.10929	NA	NA	NA	NA
Solyc01g090490.1	NA	NA	NA	NA	-1.17926
Solyc01g090560.2	NA	NA	-2.34084	NA	NA
Solyc01g090560.3	NA	2.74967	NA	NA	NA
Solyc01g090590.3	1.1199	NA	NA	NA	NA
Solyc01g090610.3	-1.44725	NA	NA	NA	NA
Solyc01g090630.5	-1.77937	NA	NA	NA	NA
Solyc01g090645.1	NA	2.68599	NA	NA	NA
Solyc01g090680.2	NA	NA	NA	NA	-1.69432
Solyc01g090680.3	NA	-1.32021	NA	NA	NA
Solyc01g090700.3	NA	3.07873	NA	NA	NA
Solyc01g090740.2	NA	NA	NA	-2.67337	1.40255
Solyc01g090740.3	NA	2.14447	NA	NA	NA
Solyc01g090760.2	NA	NA	3.10849	NA	-1.67638
Solyc01g090760.3	NA	-2.40094	NA	NA	NA
Solyc01g090790.2	NA	NA	-2.94644	-2.06161	NA
Solyc01g090790.3	NA	-1.18878	NA	NA	NA
Solyc01g090800.2	NA	NA	-5.14722	NA	NA
Solyc01g090840.2	NA	NA	NA	NA	2.39682
Solyc01g090840.3	NA	1.65422	NA	NA	NA
Solyc01g090860.3	1.16442	NA	NA	NA	NA
Solyc01g090880.3	NA	-1.02163	NA	NA	NA
Solyc01g090910.2	NA	NA	2.23651	NA	NA
Solyc01g090940.3	NA	-1.59039	NA	NA	NA
Solyc01g090970.2	NA	NA	-5.242	-4.86309	-1.58923
Solyc01g090970.3	NA	-4.21162	NA	NA	NA
Solyc01g091040.3	NA	-1.8052	NA	NA	NA
Solyc01g091050.2	NA	NA	NA	NA	-1.04699
Solyc01g091160.2	NA	NA	2.05946	NA	NA
Solyc01g091160.4	NA	1.27175	NA	NA	NA
Solyc01g091165.1	NA	6.15475	NA	NA	NA
Solyc01g091170.2	NA	NA	-2.36429	NA	NA
Solyc01g091170.3	NA	6.59185	NA	NA	NA
Solyc01g091190.3	NA	2.90629	NA	NA	NA
Solyc01g091220.3	-1.37561	NA	NA	NA	NA
Solyc01g091230.2	NA	NA	NA	NA	-1.99434
Solyc01g091230.3	NA	-2.73083	NA	NA	NA
Solyc01g091240.2	NA	NA	NA	-2.19359	-1.73984
Solyc01g091240.3	NA	-2.3912	NA	NA	NA
Solyc01g091250.3	3.27194	NA	NA	NA	NA
Solyc01g091260.2	NA	NA	-4.31125	NA	NA
Solyc01g091260.3	NA	-1.52736	NA	NA	NA
Solyc01g091280.3	NA	1.20026	NA	NA	NA
Solyc01g091300.3	-1.63445	NA	NA	NA	NA
Solyc01g091310.3	-1.16445	1.18257	NA	NA	NA
Solyc01g091320.3	NA	-1.43614	NA	NA	NA
Solyc01g091330.2	NA	NA	-2.13513	-2.11092	NA
Solyc01g091340.3	NA	1.63144	NA	NA	NA
Solyc01g091350.2	NA	NA	NA	NA	1.23486
Solyc01g091350.3	NA	3.23191	NA	NA	NA
Solyc01g091360.2	NA	NA	NA	NA	2.0433
Solyc01g091360.3	NA	2.82563	NA	NA	NA
Solyc01g091370.2	NA	NA	NA	NA	3.2882
Solyc01g091430.1	NA	NA	NA	NA	2.9048
Solyc01g091450.2	NA	NA	-2.15863	NA	NA
Solyc01g091450.3	NA	-2.40775	NA	NA	NA
Solyc01g091460.3	NA	1.41691	NA	NA	NA
Solyc01g091465.1	NA	4.41598	NA	NA	NA
Solyc01g091480.3	NA	-1.04975	NA	NA	NA
Solyc01g091490.2	NA	NA	3.39425	3.0193	1.63375
Solyc01g091490.3	NA	2.08524	NA	NA	NA
Solyc01g091510.3	NA	1.02517	NA	NA	NA
Solyc01g091520.3	NA	-1.82618	NA	NA	NA
Solyc01g091530.2	NA	NA	-2.76414	NA	NA
Solyc01g091530.3	NA	-2.12443	NA	NA	NA
Solyc01g091550.2	NA	NA	NA	NA	-1.13827
Solyc01g091550.3	NA	-1.36226	NA	NA	NA
Solyc01g091580.3	NA	-1.18025	NA	NA	NA
Solyc01g091590.2	NA	NA	-4.61732	-5.50422	7.43076
Solyc01g091590.3	NA	NA	NA	NA	NA
Solyc01g091590.4	-1.55155	NA	NA	NA	NA
Solyc01g091600.2	NA	NA	NA	NA	1.24113
Solyc01g091600.3	NA	2.45711	NA	NA	NA
Solyc01g091620.2	NA	NA	NA	NA	2.30199
Solyc01g091620.3	NA	1.63135	NA	NA	NA
Solyc01g091660.3	-1.26227	NA	NA	NA	NA
Solyc01g091670.3	NA	-1.71565	NA	NA	NA
Solyc01g091690.2	NA	NA	NA	NA	1.2467
Solyc01g091700.2	NA	NA	4.40341	NA	-3.00391
Solyc01g091700.3	NA	-2.01124	NA	NA	NA
Solyc01g091740.2	NA	NA	-2.31207	NA	NA
Solyc01g091740.3	NA	-1.2471	NA	NA	NA
Solyc01g091770.2	NA	NA	NA	NA	-1.28102
Solyc01g091770.3	NA	-3.07218	NA	NA	NA
Solyc01g091780.2	NA	NA	-2.8179	-3.09168	NA
Solyc01g091780.3	NA	-1.7802	NA	NA	NA
Solyc01g091790.2	NA	NA	NA	NA	-1.51355
Solyc01g091800.2	NA	NA	-2.40394	NA	NA
Solyc01g091800.3	NA	-2.00761	NA	NA	NA
Solyc01g091830.2	NA	NA	NA	-2.38897	5.16669
Solyc01g091830.3	NA	1.48557	NA	NA	NA
Solyc01g091840.2	NA	NA	NA	NA	1.20286
Solyc01g091840.3	NA	2.24736	NA	NA	NA
Solyc01g091850.2	NA	NA	NA	NA	3.18161
Solyc01g091850.3	NA	-1.1662	NA	NA	NA
Solyc01g091870.2	NA	NA	-4.4226	NA	-2.19658
Solyc01g091910.2	NA	NA	NA	NA	2.46575
Solyc01g093990.2	NA	NA	NA	NA	-1.35026
Solyc01g093990.3	NA	-2.7865	NA	NA	NA
Solyc01g094020.2	NA	NA	NA	NA	-1.16095
Solyc01g094020.3	NA	-3.99441	NA	NA	NA
Solyc01g094040.2	NA	NA	NA	NA	1.65863
Solyc01g094040.3	-1.08243	1.82065	NA	NA	NA
Solyc01g094050.1	NA	1.57636	NA	NA	NA
Solyc01g094070.2	NA	NA	2.43128	NA	NA
Solyc01g094080.3	NA	-1.90166	NA	NA	NA
Solyc01g094085.1	NA	-2.76796	NA	NA	NA
Solyc01g094090.3	NA	-1.53544	NA	NA	NA
Solyc01g094120.3	-1.40042	NA	NA	NA	NA
Solyc01g094140.2	NA	NA	-3.86252	-3.83073	NA
Solyc01g094160.1	NA	NA	NA	NA	NA
Solyc01g094170.3	1.58014	NA	NA	NA	NA
Solyc01g094190.3	NA	-1.53256	NA	NA	NA
Solyc01g094210.2	NA	NA	-2.71703	NA	NA
Solyc01g094220.3	NA	-1.52304	NA	NA	NA
Solyc01g094230.3	NA	-1.83869	NA	NA	NA
Solyc01g094237.1	NA	2.67612	NA	NA	NA
Solyc01g094240.2	NA	NA	-4.06895	NA	NA
Solyc01g094240.3	NA	1.16482	NA	NA	NA
Solyc01g094250.2	NA	NA	NA	NA	2.09053
Solyc01g094250.3	NA	5.69148	NA	NA	NA
Solyc01g094260.2	NA	NA	4.338	4.51142	NA
Solyc01g094270.2	NA	NA	NA	-3.69064	NA
Solyc01g094270.3	-2.18326	NA	NA	NA	NA
Solyc01g094330.3	1.27894	NA	NA	NA	NA
Solyc01g094340.2	NA	NA	3.14461	NA	NA
Solyc01g094340.3	NA	-2.97068	NA	NA	NA
Solyc01g094360.2	NA	NA	NA	NA	-2.57819
Solyc01g094370.2	NA	NA	NA	-2.67309	NA
Solyc01g094380.2	NA	2.80254	NA	2.81016	NA
Solyc01g094410.2	NA	NA	NA	NA	1.86344
Solyc01g094430.1	2.16355	NA	NA	NA	3.69304
Solyc01g094460.2	NA	NA	3.57606	NA	NA
Solyc01g094460.3	NA	-3.19578	NA	NA	NA
Solyc01g094530.3	NA	1.50819	NA	NA	NA
Solyc01g094550.2	NA	NA	NA	NA	3.37119
Solyc01g094550.3	NA	3.66701	NA	NA	NA
Solyc01g094600.2	NA	NA	NA	NA	1.66734
Solyc01g094610.3	NA	-1.81586	NA	NA	NA
Solyc01g094610.5	-1.03343	NA	NA	NA	NA
Solyc01g094620.3	1.01935	NA	NA	NA	NA
Solyc01g094670.2	NA	NA	NA	NA	-1.01061
Solyc01g094690.2	NA	NA	NA	NA	-1.04077
Solyc01g094690.3	NA	-2.52899	NA	NA	NA
Solyc01g094700.2	NA	NA	NA	2.62862	NA
Solyc01g094700.3	NA	-1.75526	NA	NA	NA
Solyc01g094720.2	NA	NA	-3.96103	NA	NA
Solyc01g094720.3	NA	-2.62288	NA	NA	NA
Solyc01g094790.3	NA	-3.17857	NA	NA	NA
Solyc01g094810.2	NA	NA	NA	NA	-1.45273
Solyc01g094830.3	NA	-2.62432	NA	NA	NA
Solyc01g094835.1	NA	-1.98213	NA	NA	NA
Solyc01g094840.2	NA	NA	NA	NA	-1.66931
Solyc01g094860.2	NA	NA	NA	NA	1.19973
Solyc01g094870.2	NA	4.3972	NA	NA	NA
Solyc01g094900.1	NA	NA	NA	NA	-2.64317
Solyc01g094910.2	NA	NA	NA	2.05902	-1.5291
Solyc01g094920.2	NA	NA	NA	NA	2.48872
Solyc01g094940.3	NA	-2.61225	NA	NA	NA
Solyc01g094950.2	NA	NA	NA	NA	1.28559
Solyc01g094960.2	NA	NA	NA	NA	1.60927
Solyc01g094960.3	NA	2.55735	NA	NA	NA
Solyc01g094970.2	NA	NA	NA	NA	1.12642
Solyc01g094970.3	NA	8.48851	NA	NA	NA
Solyc01g095000.2	NA	NA	-2.76587	NA	-1.36397
Solyc01g095000.3	NA	-1.99182	NA	NA	NA
Solyc01g095010.3	NA	-1.22306	NA	NA	NA
Solyc01g095030.3	1.20397	NA	NA	NA	NA
Solyc01g095060.3	NA	1.04242	NA	NA	NA
Solyc01g095080.2	NA	NA	4.48743	3.05414	5.78985
Solyc01g095080.3	NA	9.14722	NA	NA	NA
Solyc01g095100.2	NA	NA	NA	NA	4.48755
Solyc01g095140.2	NA	NA	-7.34134	-8.02617	7.96696
Solyc01g095140.5	2.32614	NA	NA	NA	NA
Solyc01g095150.2	NA	NA	-3.98292	-4.24353	5.94715
Solyc01g095150.3	NA	1.29076	NA	NA	NA
Solyc01g095170.2	NA	-1.10081	NA	NA	-1.73124
Solyc01g095180.2	NA	-1.81612	NA	NA	-1.58247
Solyc01g095250.1	NA	NA	NA	NA	-3.00655
Solyc01g095270.2	NA	NA	NA	-2.62307	-1.50416
Solyc01g095320.2	NA	NA	-3.27024	-3.11193	NA
Solyc01g095330.2	NA	NA	-3.56555	-3.04266	NA
Solyc01g095340.2	NA	NA	-3.27837	-3.32627	NA
Solyc01g095370.2	NA	NA	NA	NA	-1.79383
Solyc01g095400.2	NA	NA	NA	NA	1.14561
Solyc01g095400.3	NA	1.95192	NA	NA	NA
Solyc01g095430.2	NA	NA	-2.06452	NA	NA
Solyc01g095430.3	NA	-2.56112	NA	NA	NA
Solyc01g095440.2	-1.99769	NA	NA	NA	NA
Solyc01g095450.2	NA	NA	NA	NA	-1.03534
Solyc01g095460.2	NA	NA	NA	NA	1.5263
Solyc01g095470.2	NA	NA	-2.42317	NA	NA
Solyc01g095470.3	NA	-2.19187	NA	NA	NA
Solyc01g095490.3	NA	1.78633	NA	NA	NA
Solyc01g095500.3	NA	-3.29777	NA	NA	NA
Solyc01g095510.3	1.1699	NA	NA	NA	NA
Solyc01g095530.2	NA	-2.52698	-6.0598	NA	-1.34361
Solyc01g095540.3	NA	-1.24692	NA	NA	NA
Solyc01g095570.3	NA	1.7333	NA	NA	NA
Solyc01g095580.3	NA	-1.49417	NA	NA	NA
Solyc01g095610.2	NA	NA	NA	NA	-1.70649
Solyc01g095620.2	NA	NA	-2.87483	NA	1.68554
Solyc01g095630.2	NA	NA	-3.2755	-2.88563	4.40988
Solyc01g095670.2	NA	NA	-2.31875	NA	NA
Solyc01g095670.3	NA	-2.53016	NA	NA	NA
Solyc01g095680.2	NA	-1.22352	NA	NA	NA
Solyc01g095690.2	NA	-4.58414	NA	NA	-2.7997
Solyc01g095700.2	NA	NA	NA	NA	-2.16204
Solyc01g095700.3	NA	-2.19789	NA	NA	NA
Solyc01g095720.2	NA	NA	2.07094	2.79155	-1.27102
Solyc01g095720.3	NA	-1.02925	NA	NA	NA
Solyc01g095750.2	NA	NA	NA	3.5258	NA
Solyc01g095770.2	NA	NA	NA	NA	6.32514
Solyc01g095770.3	2.30623	NA	NA	NA	NA
Solyc01g095790.2	NA	NA	2.2059	NA	NA
Solyc01g095800.2	NA	NA	NA	NA	-1.1258
Solyc01g095840.2	-5.30765	NA	NA	NA	NA
Solyc01g095850.1	-2.48802	NA	NA	NA	NA
Solyc01g095900.3	NA	-2.17839	NA	NA	NA
Solyc01g095900.4	1.05876	NA	NA	NA	NA
Solyc01g095903.1	NA	-3.25665	NA	NA	NA
Solyc01g095930.4	2.25931	NA	NA	NA	NA
Solyc01g095960.3	NA	9.84411	NA	NA	NA
Solyc01g095970.2	NA	NA	NA	NA	1.60185
Solyc01g095970.3	NA	2.68258	NA	NA	NA
Solyc01g095980.2	NA	NA	-3.16547	NA	NA
Solyc01g095980.3	NA	-2.53914	NA	NA	NA
Solyc01g095990.2	NA	NA	NA	NA	2.44793
Solyc01g095990.3	NA	1.15327	NA	NA	NA
Solyc01g096020.2	NA	NA	2.37555	NA	NA
Solyc01g096050.2	NA	NA	NA	NA	2.85942
Solyc01g096050.3	NA	2.67926	NA	NA	NA
Solyc01g096070.3	NA	1.30114	NA	NA	NA
Solyc01g096080.2	NA	NA	NA	NA	-2.42607
Solyc01g096080.3	NA	-1.37231	NA	NA	NA
Solyc01g096130.2	NA	NA	NA	NA	-1.25294
Solyc01g096140.2	NA	NA	NA	NA	-3.05353
Solyc01g096140.3	-1.04313	NA	NA	NA	NA
Solyc01g096200.2	NA	NA	NA	NA	3.81971
Solyc01g096210.5	1.17843	NA	NA	NA	NA
Solyc01g096220.2	NA	NA	-4.58856	-3.39112	NA
Solyc01g096220.3	NA	-1.31513	NA	NA	NA
Solyc01g096230.2	NA	NA	NA	NA	1.76189
Solyc01g096230.3	NA	1.81223	NA	NA	NA
Solyc01g096240.3	NA	-1.98556	NA	NA	NA
Solyc01g096250.2	NA	-1.23914	NA	-2.35437	NA
Solyc01g096260.3	NA	-1.02329	NA	NA	NA
Solyc01g096270.3	NA	1.02486	NA	NA	NA
Solyc01g096280.1	NA	NA	-2.67583	NA	-1.16272
Solyc01g096280.2	-1.73689	-1.82192	NA	NA	NA
Solyc01g096320.2	NA	NA	-2.49018	NA	1.33489
Solyc01g096320.3	1.6125	5.51884	NA	NA	NA
Solyc01g096340.2	NA	NA	-2.86373	NA	NA
Solyc01g096360.3	NA	-2.90762	NA	NA	NA
Solyc01g096390.3	NA	-1.19301	NA	NA	NA
Solyc01g096400.2	NA	NA	NA	-2.693	NA
Solyc01g096400.3	NA	1.33854	NA	NA	NA
Solyc01g096410.2	NA	NA	-3.18698	NA	-2.55825
Solyc01g096420.2	NA	NA	NA	-4.10335	4.5061
Solyc01g096420.3	NA	3.31544	NA	NA	NA
Solyc01g096430.2	NA	NA	NA	NA	3.46133
Solyc01g096430.3	NA	3.04584	NA	NA	NA
Solyc01g096435.1	NA	3.21174	NA	NA	NA
Solyc01g096470.3	NA	-1.19986	NA	NA	NA
Solyc01g096475.1	NA	-2.36934	NA	NA	NA
Solyc01g096510.2	NA	3.7041	NA	-2.2591	6.07343
Solyc01g096550.3	-1.27834	NA	NA	NA	NA
Solyc01g096590.3	-1.14551	NA	NA	NA	NA
Solyc01g096620.2	NA	NA	NA	NA	-1.05267
Solyc01g096640.2	NA	NA	NA	2.4642	-2.37595
Solyc01g096650.3	NA	4.86285	NA	NA	NA
Solyc01g096660.2	NA	NA	-4.24692	NA	NA
Solyc01g096660.3	NA	-1.70052	NA	NA	NA
Solyc01g096670.3	NA	4.54843	NA	NA	NA
Solyc01g096720.2	NA	NA	NA	NA	4.4477
Solyc01g096720.3	NA	4.5346	NA	NA	NA
Solyc01g096730.2	NA	1.75859	2.09481	2.42156	1.89568
Solyc01g096760.3	-1.13361	NA	NA	NA	NA
Solyc01g096790.3	NA	1.72042	NA	NA	NA
Solyc01g096800.3	-1.50693	NA	NA	NA	NA
Solyc01g096810.3	1.12356	1.38492	NA	NA	NA
Solyc01g096820.2	NA	NA	-2.4195	-2.09248	1.984
Solyc01g096820.3	NA	2.60555	NA	NA	NA
Solyc01g096840.3	NA	-1.83706	NA	NA	NA
Solyc01g096870.3	NA	-1.51012	NA	NA	NA
Solyc01g096890.3	NA	1.38095	NA	NA	NA
Solyc01g096930.2	NA	NA	NA	NA	1.71449
Solyc01g096930.3	NA	2.62768	NA	NA	NA
Solyc01g096940.2	NA	NA	-3.98533	-2.31957	NA
Solyc01g096940.3	NA	-2.63125	NA	NA	NA
Solyc01g097000.2	NA	NA	-4.23212	-3.70198	NA
Solyc01g097000.3	NA	-2.52212	NA	NA	NA
Solyc01g097040.2	NA	NA	NA	NA	1.10832
Solyc01g097040.3	NA	1.91102	NA	NA	NA
Solyc01g097060.2	NA	NA	NA	NA	9.71632
Solyc01g097060.3	NA	NA	NA	NA	NA
Solyc01g097110.2	NA	1.12452	NA	NA	NA
Solyc01g097120.3	NA	1.94803	NA	NA	NA
Solyc01g097130.2	NA	NA	NA	NA	-1.02349
Solyc01g097160.3	NA	-2.05743	NA	NA	NA
Solyc01g097170.3	NA	1.04738	NA	NA	NA
Solyc01g097200.2	1.36319	NA	NA	NA	NA
Solyc01g097220.2	NA	1.63302	NA	NA	NA
Solyc01g097230.3	NA	1.99056	NA	NA	NA
Solyc01g097240.2	NA	NA	4.55024	4.80946	1.87832
Solyc01g097240.3	NA	8.8108	NA	NA	NA
Solyc01g097260.5	1.39709	NA	NA	NA	NA
Solyc01g097270.2	NA	NA	6.93897	6.93575	NA
Solyc01g097270.3	NA	1.85197	NA	NA	NA
Solyc01g097280.2	NA	2.73076	7.38263	7.16033	NA
Solyc01g097330.2	NA	NA	2.49344	NA	NA
Solyc01g097340.2	NA	NA	-2.56171	NA	NA
Solyc01g097340.3	NA	-1.99338	NA	NA	NA
Solyc01g097350.2	NA	NA	NA	NA	3.51444
Solyc01g097350.3	NA	1.3276	NA	NA	NA
Solyc01g097380.1	NA	NA	NA	NA	7.95788
Solyc01g097390.2	NA	NA	NA	NA	4.39781
Solyc01g097390.3	NA	-1.19214	NA	NA	NA
Solyc01g097450.2	NA	NA	2.83376	4.44181	NA
Solyc01g097460.3	NA	-2.01635	NA	NA	NA
Solyc01g097470.2	NA	NA	NA	2.27344	NA
Solyc01g097470.3	NA	4.5188	NA	NA	NA
Solyc01g097500.3	NA	-1.00889	NA	NA	NA
Solyc01g097510.3	NA	2.04405	NA	NA	NA
Solyc01g097520.2	NA	NA	NA	NA	1.28051
Solyc01g097520.3	NA	2.67047	NA	NA	NA
Solyc01g097570.2	1.2263	-1.18069	NA	NA	NA
Solyc01g097710.1	-2.55204	NA	NA	NA	NA
Solyc01g097720.1	-4.51305	NA	NA	NA	NA
Solyc01g097730.2	NA	NA	NA	NA	-1.10944
Solyc01g097750.1	2.75045	NA	NA	NA	NA
Solyc01g097760.3	-1.04447	NA	NA	NA	NA
Solyc01g097770.2	NA	NA	-3.29126	NA	NA
Solyc01g097770.3	NA	-3.55762	NA	NA	NA
Solyc01g097820.3	NA	-1.74341	NA	NA	NA
Solyc01g097825.1	NA	-2.49837	NA	NA	NA
Solyc01g097830.2	NA	NA	NA	NA	-2.30911
Solyc01g097860.2	NA	NA	-2.54914	-2.0371	NA
Solyc01g097860.3	NA	-2.67504	NA	NA	NA
Solyc01g097880.2	NA	NA	NA	NA	1.31097
Solyc01g097910.2	NA	-2.90441	NA	NA	-1.46057
Solyc01g097920.3	NA	-1.67857	NA	NA	NA
Solyc01g097970.3	NA	1.2775	NA	NA	NA
Solyc01g097970.5	-1.12302	NA	NA	NA	NA
Solyc01g097980.3	1.23066	NA	NA	NA	NA
Solyc01g098000.3	-1.02153	NA	NA	NA	NA
Solyc01g098060.1	NA	5.67177	NA	NA	7.27967
Solyc01g098080.3	NA	-2.52379	NA	NA	NA
Solyc01g098100.3	-1.74306	NA	NA	NA	NA
Solyc01g098110.2	NA	NA	NA	-3.45764	NA
Solyc01g098110.5	1.08788	NA	NA	NA	NA
Solyc01g098140.3	NA	3.9055	NA	NA	NA
Solyc01g098150.3	NA	-1.6435	NA	NA	NA
Solyc01g098190.3	NA	-1.61441	NA	NA	NA
Solyc01g098370.1	NA	NA	-2.37224	NA	NA
Solyc01g098390.3	NA	-1.47232	NA	NA	NA
Solyc01g098400.2	NA	NA	4.15868	3.4324	NA
Solyc01g098410.3	NA	-1.39809	NA	NA	NA
Solyc01g098410.4	1.09393	NA	NA	NA	NA
Solyc01g098420.3	2.03455	NA	NA	NA	NA
Solyc01g098430.3	1.11995	NA	NA	NA	NA
Solyc01g098450.4	1.48048	NA	NA	NA	NA
Solyc01g098455.1	NA	-1.19408	NA	NA	NA
Solyc01g098500.3	NA	-3.78674	NA	NA	NA
Solyc01g098510.2	NA	NA	NA	NA	4.63936
Solyc01g098520.2	NA	NA	NA	NA	2.80869
Solyc01g098520.3	NA	-4.42197	NA	NA	NA
Solyc01g098530.2	NA	NA	NA	NA	2.28829
Solyc01g098540.2	NA	NA	NA	NA	1.6568
Solyc01g098570.2	NA	-1.69643	-5.67214	-3.62088	NA
Solyc01g098580.2	NA	NA	-2.18082	-2.14983	3.7346
Solyc01g098590.2	NA	NA	NA	NA	3.93491
Solyc01g098590.3	NA	1.65275	NA	NA	NA
Solyc01g098600.2	NA	NA	NA	NA	2.48672
Solyc01g098610.2	NA	NA	-2.06246	NA	NA
Solyc01g098630.3	-1.09548	-1.46067	NA	NA	NA
Solyc01g098640.3	NA	-2.6533	NA	NA	NA
Solyc01g098650.2	NA	NA	NA	2.14609	NA
Solyc01g098690.2	NA	NA	-2.62425	-3.49841	8.23455
Solyc01g098700.2	NA	NA	2.5755	NA	NA
Solyc01g098710.3	1.05074	NA	NA	NA	NA
Solyc01g098720.2	NA	NA	NA	2.26264	NA
Solyc01g098725.1	NA	1.8944	NA	NA	NA
Solyc01g098730.2	NA	1.35228	NA	NA	1.66235
Solyc01g098740.2	NA	NA	-2.77129	-2.13448	-1.2181
Solyc01g098740.3	NA	-4.43082	NA	NA	NA
Solyc01g098750.2	NA	NA	NA	NA	1.47563
Solyc01g098760.2	NA	NA	NA	NA	1.66588
Solyc01g098780.3	NA	1.82991	NA	NA	NA
Solyc01g098800.2	NA	NA	-2.79686	-2.56424	3.64804
Solyc01g098810.2	NA	NA	NA	NA	2.13006
Solyc01g098820.2	NA	NA	-5.50186	NA	NA
Solyc01g098840.2	NA	NA	NA	NA	1.97218
Solyc01g098840.3	NA	2.56742	NA	NA	NA
Solyc01g098850.2	NA	NA	NA	NA	3.54744
Solyc01g098860.2	NA	NA	NA	NA	1.76747
Solyc01g098910.2	NA	NA	NA	NA	4.75463
Solyc01g098910.3	NA	5.84004	NA	NA	NA
Solyc01g098920.3	NA	1.18851	NA	NA	NA
Solyc01g098950.3	1.92025	NA	NA	NA	NA
Solyc01g098960.3	-2.18678	NA	NA	NA	NA
Solyc01g098970.1	NA	NA	NA	NA	5.06229
Solyc01g098990.3	NA	-1.61131	NA	NA	NA
Solyc01g099010.2	NA	NA	-3.77147	-2.943	NA
Solyc01g099020.2	NA	NA	-5.14184	-3.95016	NA
Solyc01g099020.3	NA	-1.80154	NA	NA	NA
Solyc01g099030.3	NA	1.75673	NA	NA	NA
Solyc01g099030.4	-1.5152	NA	NA	NA	NA
Solyc01g099060.1	NA	NA	NA	NA	3.09372
Solyc01g099090.3	NA	-2.0178	NA	NA	NA
Solyc01g099100.3	NA	1.24192	NA	NA	NA
Solyc01g099110.3	NA	-1.63927	NA	NA	NA
Solyc01g099160.2	NA	NA	NA	2.35362	NA
Solyc01g099220.3	NA	1.27076	NA	NA	NA
Solyc01g099260.3	NA	-2.09503	NA	NA	NA
Solyc01g099340.2	NA	NA	2.064	NA	NA
Solyc01g099350.3	NA	1.22459	NA	NA	NA
Solyc01g099370.2	NA	NA	-3.26341	-3.96786	5.95173
Solyc01g099370.3	1.31143	NA	NA	NA	NA
Solyc01g099400.4	1.00615	NA	NA	NA	NA
Solyc01g099440.2	NA	NA	NA	NA	1.95861
Solyc01g099450.3	NA	-1.12431	NA	NA	NA
Solyc01g099490.1	NA	NA	NA	NA	3.51741
Solyc01g099500.1	NA	NA	NA	NA	1.89872
Solyc01g099510.2	NA	NA	NA	NA	1.4687
Solyc01g099520.2	NA	NA	-2.02287	NA	1.26601
Solyc01g099560.2	NA	NA	-2.97758	NA	-1.26353
Solyc01g099590.2	NA	NA	NA	NA	-1.39235
Solyc01g099590.3	NA	-2.94923	NA	NA	NA
Solyc01g099600.2	NA	NA	NA	NA	-2.11909
Solyc01g099600.3	NA	-1.17433	NA	NA	NA
Solyc01g099630.2	NA	NA	-2.26597	NA	NA
Solyc01g099630.3	NA	-4.53421	NA	NA	NA
Solyc01g099660.3	NA	3.60236	NA	NA	NA
Solyc01g099670.3	-1.16249	NA	NA	NA	NA
Solyc01g099680.2	NA	NA	NA	NA	2.34446
Solyc01g099745.1	NA	-2.50867	NA	NA	NA
Solyc01g099800.4	1.00161	NA	NA	NA	NA
Solyc01g099810.3	NA	1.224	NA	NA	NA
Solyc01g099820.2	NA	NA	NA	NA	1.07792
Solyc01g099820.3	NA	3.40018	NA	NA	NA
Solyc01g099840.2	NA	NA	3.36283	NA	-2.44431
Solyc01g099840.3	NA	-1.4222	NA	NA	NA
Solyc01g099870.4	-3.55009	NA	NA	NA	NA
Solyc01g099880.2	NA	NA	-3.47055	NA	NA
Solyc01g099910.3	NA	2.01573	NA	NA	NA
Solyc01g099910.5	-1.03092	NA	NA	NA	NA
Solyc01g099925.1	NA	-1.56321	NA	NA	NA
Solyc01g099940.3	NA	-1.38206	NA	NA	NA
Solyc01g099980.3	NA	1.35029	NA	NA	NA
Solyc01g100000.2	NA	NA	NA	-3.36134	NA
Solyc01g100010.2	NA	NA	NA	NA	3.36247
Solyc01g100010.3	NA	3.54922	NA	NA	NA
Solyc01g100030.5.1	-1.07545	NA	NA	NA	NA
Solyc01g100040.2	NA	NA	NA	NA	1.47659
Solyc01g100100.2	NA	NA	NA	NA	1.45325
Solyc01g100170.3	NA	1.09116	NA	NA	NA
Solyc01g100180.2	NA	NA	NA	-2.63456	NA
Solyc01g100180.3	NA	-1.25499	NA	NA	NA
Solyc01g100200.2	NA	NA	NA	NA	4.06611
Solyc01g100210.2	NA	NA	2.02802	NA	NA
Solyc01g100220.2	NA	NA	NA	NA	-2.8801
Solyc01g100220.3	NA	-2.91472	NA	NA	NA
Solyc01g100230.2	NA	NA	NA	-3.31584	NA
Solyc01g100240.2	NA	NA	NA	NA	2.36329
Solyc01g100250.3	NA	-1.10081	NA	NA	NA
Solyc01g100320.3	-1.24098	1.83087	NA	NA	NA
Solyc01g100370.3	1.17744	1.80509	NA	NA	NA
Solyc01g100380.3	NA	2.05224	NA	NA	NA
Solyc01g100390.3	6.01176	NA	NA	NA	NA
Solyc01g100400.3	NA	-1.28709	NA	NA	NA
Solyc01g100430.3	-1.21407	NA	NA	NA	NA
Solyc01g100440.1	NA	NA	NA	NA	4.5566
Solyc01g100440.2	NA	NA	NA	NA	NA
Solyc01g100460.2	NA	NA	2.55895	NA	NA
Solyc01g100460.3	1.27209	NA	NA	NA	NA
Solyc01g100480.2	NA	NA	NA	NA	1.04317
Solyc01g100490.2	NA	NA	-5.56709	-2.72662	NA
Solyc01g100530.3	NA	-2.37534	NA	NA	NA
Solyc01g100540.4	1.16438	NA	NA	NA	NA
Solyc01g100580.3	-1.09123	NA	NA	NA	NA
Solyc01g100590.3	NA	1.21482	NA	NA	NA
Solyc01g100600.3	NA	-4.43682	NA	NA	NA
Solyc01g100610.2	NA	NA	NA	NA	-1.04097
Solyc01g100610.3	NA	-1.58679	NA	NA	NA
Solyc01g100630.2	NA	-2.08756	NA	NA	NA
Solyc01g100650.3	NA	-2.01245	NA	NA	NA
Solyc01g100710.2	NA	NA	4.4485	NA	-1.94684
Solyc01g100740.3	NA	1.01916	NA	NA	NA
Solyc01g100750.2	NA	2.95956	NA	2.78166	NA
Solyc01g100760.2	NA	NA	NA	2.58877	NA
Solyc01g100770.2	NA	-1.18081	NA	NA	NA
Solyc01g100790.1	NA	1.10764	NA	NA	NA
Solyc01g100810.2	NA	NA	2.26612	NA	-1.57026
Solyc01g100850.2	NA	NA	-2.4103	NA	NA
Solyc01g100900.2	NA	NA	-3.36262	NA	NA
Solyc01g100900.3	NA	-2.49575	NA	NA	NA
Solyc01g100910.2	NA	NA	NA	NA	-1.18212
Solyc01g100910.3	NA	-5.66753	NA	NA	NA
Solyc01g100920.2	NA	NA	NA	NA	-1.09514
Solyc01g100930.2	NA	NA	-2.98699	NA	NA
Solyc01g100930.3	NA	-2.52744	NA	NA	NA
Solyc01g100940.2	NA	NA	-3.37111	-2.29414	NA
Solyc01g100960.3	NA	1.67249	NA	NA	NA
Solyc01g100980.2	NA	NA	NA	NA	-1.45893
Solyc01g101050.3	2.08468	NA	NA	NA	NA
Solyc01g101060.3	NA	1.28537	NA	NA	NA
Solyc01g101090.2	NA	NA	NA	NA	1.07286
Solyc01g101100.3	NA	-1.47293	NA	NA	NA
Solyc01g101110.3	NA	1.06121	NA	NA	NA
Solyc01g101120.2	NA	NA	NA	NA	-1.65398
Solyc01g101140.2	NA	NA	NA	NA	1.4991
Solyc01g101170.2	NA	NA	-3.46066	-3.54094	NA
Solyc01g101170.4	4.63724	NA	NA	NA	NA
Solyc01g101180.5	4.52612	NA	NA	NA	NA
Solyc01g101190.3	5.34984	NA	NA	NA	NA
Solyc01g101260.2	2.75051	NA	NA	NA	NA
Solyc01g102270.2	NA	NA	NA	2.52457	NA
Solyc01g102280.2	NA	NA	NA	NA	-2.9562
Solyc01g102290.2	NA	NA	NA	-2.29111	NA
Solyc01g102300.2	NA	NA	NA	NA	-1.10782
Solyc01g102310.2	NA	NA	NA	-2.04268	NA
Solyc01g102310.3	NA	-2.02261	NA	NA	NA
Solyc01g102330.3	NA	-2.12723	NA	NA	NA
Solyc01g102340.2	NA	NA	-2.14584	NA	-2.01316
Solyc01g102350.2	NA	NA	NA	NA	1.00756
Solyc01g102390.2	NA	NA	NA	NA	2.86881
Solyc01g102390.3	NA	2.60284	NA	NA	NA
Solyc01g102400.3	NA	1.91375	NA	NA	NA
Solyc01g102440.3	1.25407	NA	NA	NA	NA
Solyc01g102450.3	NA	-3.55642	NA	NA	NA
Solyc01g102460.2	NA	NA	NA	NA	-1.13628
Solyc01g102460.3	NA	-2.39557	NA	NA	NA
Solyc01g102490.2	NA	NA	NA	NA	1.70555
Solyc01g102510.3	NA	1.28629	NA	NA	NA
Solyc01g102530.3	NA	1.91793	NA	NA	NA
Solyc01g102610.2	NA	NA	-5.96646	NA	-1.6459
Solyc01g102610.3	NA	-3.6142	NA	NA	NA
Solyc01g102650.2	1.96	NA	NA	NA	NA
Solyc01g102700.2	NA	NA	NA	NA	2.03775
Solyc01g102720.2	NA	NA	2.17124	2.63611	NA
Solyc01g102720.3	NA	-2.444	NA	NA	NA
Solyc01g102810.3	NA	-1.31706	NA	NA	NA
Solyc01g102840.2	NA	NA	NA	-2.08619	4.71987
Solyc01g102850.1	NA	NA	-2.52432	NA	NA
Solyc01g102850.2	NA	-1.25675	NA	NA	NA
Solyc01g102860.2	NA	-3.06149	NA	NA	-1.9322
Solyc01g102870.1	NA	NA	NA	NA	1.35162
Solyc01g102870.2	NA	1.4193	NA	NA	NA
Solyc01g102880.1	NA	NA	NA	NA	2.38547
Solyc01g102890.4	2.62597	NA	NA	NA	NA
Solyc01g102895.1	2.02376	NA	NA	NA	NA
Solyc01g102930.1	NA	NA	NA	NA	-4.10806
Solyc01g102950.2	NA	NA	-4.93713	-4.72202	NA
Solyc01g102950.3	NA	-1.79513	NA	NA	NA
Solyc01g102960.2	NA	NA	NA	NA	2.75851
Solyc01g102960.3	-1.06312	NA	NA	NA	NA
Solyc01g102980.2	NA	NA	-2.12588	NA	NA
Solyc01g102980.3	NA	-1.50964	NA	NA	NA
Solyc01g103000.2	NA	-1.51622	NA	NA	NA
Solyc01g103030.2	NA	NA	NA	NA	2.42994
Solyc01g103030.3	NA	2.39157	NA	NA	NA
Solyc01g103050.2	NA	NA	NA	NA	1.48336
Solyc01g103090.4	1.39601	NA	NA	NA	NA
Solyc01g103100.3	NA	-1.70763	NA	NA	NA
Solyc01g103110.2	NA	NA	-2.25282	NA	NA
Solyc01g103110.3	NA	-1.44343	NA	NA	NA
Solyc01g103120.3	NA	-1.64653	NA	NA	NA
Solyc01g103140.3	NA	-1.20748	NA	NA	NA
Solyc01g103170.2	NA	NA	NA	NA	2.72818
Solyc01g103170.3	NA	1.77994	NA	NA	NA
Solyc01g103220.2	NA	NA	NA	NA	1.37406
Solyc01g103250.2	NA	NA	-2.02972	NA	NA
Solyc01g103430.3	NA	-1.14708	NA	NA	NA
Solyc01g103470.2	NA	3.08702	NA	NA	3.43253
Solyc01g103480.3	NA	1.03943	NA	NA	NA
Solyc01g103490.2	NA	NA	NA	NA	1.79191
Solyc01g103510.3	NA	1.56891	NA	NA	NA
Solyc01g103530.2	NA	NA	NA	NA	-1.56781
Solyc01g103530.3	NA	-1.34392	NA	NA	NA
Solyc01g103580.2	NA	NA	NA	NA	3.01827
Solyc01g103590.2	NA	NA	2.72927	NA	NA
Solyc01g103590.3	NA	5.07103	NA	NA	NA
Solyc01g103630.2	NA	NA	NA	NA	6.83154
Solyc01g103630.3	NA	NA	NA	NA	NA
Solyc01g103640.2	NA	NA	NA	NA	1.93562
Solyc01g103640.3	NA	1.14321	NA	NA	NA
Solyc01g103650.2	NA	NA	3.65016	4.43852	2.71249
Solyc01g103650.3	NA	2.79989	NA	NA	NA
Solyc01g103660.2	NA	NA	-3.21207	NA	3.11844
Solyc01g103660.3	NA	-1.31585	NA	NA	NA
Solyc01g103660.4	-1.02844	NA	NA	NA	NA
Solyc01g103750.3	NA	-1.4846	NA	NA	NA
Solyc01g103760.2	NA	NA	-3.74071	-2.01476	NA
Solyc01g103760.3	NA	-1.57184	NA	NA	NA
Solyc01g103780.2	NA	NA	NA	NA	-1.4149
Solyc01g103780.3	NA	-2.30075	NA	NA	NA
Solyc01g103800.2	NA	NA	NA	2.12885	NA
Solyc01g103800.3	-1.01562	NA	NA	NA	NA
Solyc01g103930.3	NA	1.38259	NA	NA	NA
Solyc01g103940.3	NA	1.02213	NA	NA	NA
Solyc01g103945.1	NA	-1.58716	NA	NA	NA
Solyc01g103950.3	NA	-1.10737	NA	NA	NA
Solyc01g103960.3	NA	1.30205	NA	NA	NA
Solyc01g103970.3	NA	-1.16376	NA	NA	NA
Solyc01g103990.3	1.50656	NA	NA	NA	NA
Solyc01g104040.3	NA	1.02766	NA	NA	NA
Solyc01g104050.2	NA	NA	NA	NA	1.30401
Solyc01g104100.3	2.39967	NA	NA	NA	NA
Solyc01g104110.5	-2.35208	NA	NA	NA	NA
Solyc01g104270.3	NA	-1.47181	NA	NA	NA
Solyc01g104280.2	NA	-1.67697	NA	NA	-1.46183
Solyc01g104300.3	NA	2.3452	NA	NA	NA
Solyc01g104320.2	NA	NA	-3.04068	-5.23085	NA
Solyc01g104340.2	NA	-1.42581	NA	NA	NA
Solyc01g104400.2	NA	NA	2.53047	NA	NA
Solyc01g104530.2	NA	NA	NA	NA	2.01794
Solyc01g104540.2	NA	NA	NA	NA	1.04156
Solyc01g104550.2	NA	NA	NA	2.79923	NA
Solyc01g104580.3	NA	-1.73646	NA	NA	NA
Solyc01g104620.2	NA	NA	NA	NA	2.47995
Solyc01g104670.2	NA	NA	NA	NA	1.73047
Solyc01g104680.4	-1.18851	NA	NA	NA	NA
Solyc01g104690.2	NA	NA	NA	NA	1.13627
Solyc01g104710.3	NA	-2.00968	NA	NA	NA
Solyc01g104720.2	NA	NA	3.19648	2.69239	NA
Solyc01g104720.3	NA	1.3643	NA	NA	NA
Solyc01g104740.2	NA	NA	NA	NA	2.2497
Solyc01g104770.2	NA	NA	NA	NA	1.30848
Solyc01g104775.1	NA	2.48566	NA	NA	NA
Solyc01g104780.2	NA	NA	NA	NA	1.68234
Solyc01g104780.3	1.64264	NA	NA	NA	NA
Solyc01g104890.3	NA	-1.56781	NA	NA	NA
Solyc01g104900.2	NA	NA	3.46829	NA	-1.54006
Solyc01g104910.2	NA	NA	NA	NA	-1.6011
Solyc01g104910.3	1.02195	-1.97887	NA	NA	NA
Solyc01g104950.2	NA	NA	3.491	NA	-1.27725
Solyc01g104950.3	NA	-3.12732	NA	NA	NA
Solyc01g104970.2	NA	NA	NA	NA	1.51592
Solyc01g104970.3	NA	1.86122	NA	NA	NA
Solyc01g104990.3	NA	-1.49891	NA	NA	NA
Solyc01g105010.2	NA	NA	NA	NA	1.37758
Solyc01g105010.3	NA	-1.34628	NA	NA	NA
Solyc01g105020.2	NA	NA	-3.84919	-2.37265	NA
Solyc01g105020.3	NA	-2.05166	NA	NA	NA
Solyc01g105030.2	NA	NA	-3.73681	NA	-2.37143
Solyc01g105030.3	NA	-3.50428	NA	NA	NA
Solyc01g105040.2	NA	NA	NA	NA	-1.45195
Solyc01g105040.3	NA	-2.73179	NA	NA	NA
Solyc01g105050.2	NA	NA	-2.92328	NA	-1.4137
Solyc01g105050.3	NA	-2.80103	NA	NA	NA
Solyc01g105070.2	NA	NA	4.72869	4.64602	4.02834
Solyc01g105070.3	NA	1.9707	NA	NA	NA
Solyc01g105100.3	NA	1.43055	NA	NA	NA
Solyc01g105120.2	NA	NA	-3.67784	NA	NA
Solyc01g105190.3	NA	2.76634	NA	NA	NA
Solyc01g105200.2	NA	NA	NA	NA	2.80213
Solyc01g105210.2	NA	NA	NA	2.86257	NA
Solyc01g105220.3	NA	1.41662	NA	NA	NA
Solyc01g105240.3	NA	1.05655	NA	NA	NA
Solyc01g105270.2	NA	NA	NA	NA	2.21888
Solyc01g105280.2	NA	NA	NA	NA	2.9059
Solyc01g105280.3	NA	1.86533	NA	NA	NA
Solyc01g105290.2	NA	NA	-2.24859	NA	2.44236
Solyc01g105290.3	NA	-1.05216	NA	NA	NA
Solyc01g105310.2	NA	NA	-4.14248	-3.33871	NA
Solyc01g105330.3	1.62357	NA	NA	NA	NA
Solyc01g105350.1	NA	NA	-7.27231	-3.65398	NA
Solyc01g105350.2	NA	-3.53825	NA	NA	NA
Solyc01g105360.3	NA	-1.79061	NA	NA	NA
Solyc01g105370.4	1.20732	NA	NA	NA	NA
Solyc01g105390.3	NA	1.12118	NA	NA	NA
Solyc01g105400.2	NA	NA	NA	NA	4.74447
Solyc01g105410.3	NA	3.25147	NA	NA	NA
Solyc01g105410.4	1.3669	NA	NA	NA	NA
Solyc01g105435.1	NA	1.6383	NA	NA	NA
Solyc01g105440.1	NA	4.67823	NA	NA	NA
Solyc01g105450.3	NA	7.00759	NA	NA	NA
Solyc01g105450.4	1.43774	NA	NA	NA	NA
Solyc01g105540.3	NA	-1.67565	NA	NA	NA
Solyc01g105545.1	NA	-1.02872	NA	NA	NA
Solyc01g105550.1	-1.75478	NA	NA	NA	NA
Solyc01g105560.2	NA	NA	NA	NA	1.18621
Solyc01g105590.2	-4.01306	NA	NA	NA	NA
Solyc01g105620.2	NA	NA	3.58708	4.11721	4.87817
Solyc01g105620.3	NA	4.75341	NA	NA	NA
Solyc01g105630.2	NA	NA	NA	NA	7.32067
Solyc01g105630.3	NA	6.24663	NA	NA	NA
Solyc01g105630.5	2.02925	NA	NA	NA	NA
Solyc01g105650.2	NA	NA	NA	NA	6.09888
Solyc01g105650.3	NA	8.21776	NA	NA	NA
Solyc01g105680.3	NA	-2.31779	NA	NA	NA
Solyc01g105690.2	NA	NA	NA	NA	-1.56883
Solyc01g105700.2	NA	NA	NA	NA	-1.52249
Solyc01g105700.3	NA	-1.07451	NA	NA	NA
Solyc01g105720.2	NA	-1.32029	NA	2.19436	-1.58102
Solyc01g105890.2	NA	NA	NA	2.20724	NA
Solyc01g105890.3	NA	7.0438	NA	NA	NA
Solyc01g105960.2	-1.15996	NA	NA	NA	NA
Solyc01g105980.3	NA	-1.11719	NA	NA	NA
Solyc01g105990.3	NA	-1.16642	NA	NA	NA
Solyc01g106010.3	NA	-2.00428	NA	NA	NA
Solyc01g106090.3	NA	-1.7712	NA	NA	NA
Solyc01g106100.2	NA	NA	NA	NA	-1.90431
Solyc01g106130.1	1.8735	NA	NA	NA	NA
Solyc01g106140.2	2.27034	NA	NA	NA	NA
Solyc01g106175.1	NA	-1.23373	NA	NA	NA
Solyc01g106177.1	NA	-2.1528	NA	NA	NA
Solyc01g106210.3	NA	1.16522	NA	NA	NA
Solyc01g106230.3	NA	2.33459	NA	NA	NA
Solyc01g106260.3	NA	1.14776	NA	NA	NA
Solyc01g106290.2	NA	NA	NA	NA	2.604
Solyc01g106310.3	1.07704	NA	NA	NA	NA
Solyc01g106320.2	NA	1.18532	NA	NA	NA
Solyc01g106340.3	1.44275	NA	NA	NA	NA
Solyc01g106360.3	NA	2.26184	NA	NA	NA
Solyc01g106375.1	NA	-1.39117	NA	NA	NA
Solyc01g106380.2	NA	NA	NA	NA	-1.11762
Solyc01g106390.2	NA	NA	-3.04861	-3.39097	5.82055
Solyc01g106390.3	NA	2.10391	NA	NA	NA
Solyc01g106400.2	NA	NA	-4.66178	-4.90305	NA
Solyc01g106400.3	NA	-2.47211	NA	NA	NA
Solyc01g106430.3	NA	-1.35688	NA	NA	NA
Solyc01g106450.3	NA	-1.16559	NA	NA	NA
Solyc01g106460.4	-1.16868	NA	NA	NA	NA
Solyc01g106470.2	NA	NA	-2.83188	NA	NA
Solyc01g106470.3	NA	4.53272	NA	NA	NA
Solyc01g106480.3	NA	-2.803	NA	NA	NA
Solyc01g106500.2	NA	NA	NA	NA	2.66611
Solyc01g106500.3	NA	4.86976	NA	NA	NA
Solyc01g106510.2	1.56708	NA	NA	NA	NA
Solyc01g106590.3	NA	-1.78153	NA	NA	NA
Solyc01g106600.2	NA	NA	NA	NA	NA
Solyc01g106610.2	NA	4.06401	NA	NA	NA
Solyc01g106620.2	NA	5.06111	10.9025	11.0777	NA
Solyc01g106630.2	NA	NA	6.49855	5.81382	NA
Solyc01g106690.2	NA	NA	NA	-2.12121	-1.74974
Solyc01g106690.3	NA	-1.07483	NA	NA	NA
Solyc01g106700.2	NA	NA	NA	NA	-1.83453
Solyc01g106710.1	-3.38275	NA	NA	NA	NA
Solyc01g106770.4	1.01188	NA	NA	NA	NA
Solyc01g106790.2	NA	NA	-4.36168	NA	-1.1605
Solyc01g106790.3	NA	-1.43281	NA	NA	NA
Solyc01g106820.2	NA	NA	2.15219	2.8951	-1.00735
Solyc01g106820.3	NA	-2.62132	NA	NA	NA
Solyc01g106830.2	NA	NA	-3.55685	-4.24082	6.39415
Solyc01g106830.3	NA	1.14602	NA	NA	NA
Solyc01g106890.2	NA	NA	NA	NA	2.90569
Solyc01g106910.2	NA	NA	2.76614	NA	-3.52808
Solyc01g106910.3	NA	-5.13259	NA	NA	NA
Solyc01g107010.2	NA	NA	NA	NA	1.15573
Solyc01g107020.3	NA	-1.59607	NA	NA	NA
Solyc01g107050.4	-1.90916	NA	NA	NA	NA
Solyc01g107080.2	NA	NA	5.2494	3.31702	NA
Solyc01g107080.3	NA	5.88461	NA	NA	NA
Solyc01g107090.2	NA	3.23993	NA	-2.72757	4.56478
Solyc01g107130.3	NA	1.33982	NA	NA	NA
Solyc01g107140.3	-4.35931	NA	NA	NA	NA
Solyc01g107170.2	2.04307	1.6992	NA	-3.11447	4.57305
Solyc01g107180.2	NA	NA	-3.85329	-2.21431	NA
Solyc01g107180.3	NA	-2.21494	NA	NA	NA
Solyc01g107190.2	NA	NA	2.22736	NA	-3.04086
Solyc01g107190.3	NA	-1.74685	NA	NA	NA
Solyc01g107200.3	NA	-1.02539	NA	NA	NA
Solyc01g107230.2	NA	NA	NA	NA	3.10054
Solyc01g107240.2	NA	NA	NA	NA	1.48913
Solyc01g107250.2	NA	NA	NA	NA	1.57603
Solyc01g107290.2	NA	NA	NA	NA	4.61119
Solyc01g107290.3	NA	1.39756	NA	NA	NA
Solyc01g107300.3	NA	1.64014	NA	NA	NA
Solyc01g107310.2	NA	NA	NA	NA	3.8037
Solyc01g107320.2	NA	NA	NA	NA	-1.56756
Solyc01g107320.3	NA	-1.21157	NA	NA	NA
Solyc01g107330.2	NA	NA	-2.26295	-2.09205	NA
Solyc01g107330.3	NA	-2.28015	NA	NA	NA
Solyc01g107330.5	-1.02294	NA	NA	NA	NA
Solyc01g107350.2	NA	NA	NA	NA	-1.6704
Solyc01g107350.3	NA	-1.27025	NA	NA	NA
Solyc01g107360.4	1.04038	NA	NA	NA	NA
Solyc01g107390.2	NA	NA	2.29727	NA	7.15962
Solyc01g107390.3	NA	8.44863	NA	NA	NA
Solyc01g107400.2	NA	NA	5.02924	3.11771	NA
Solyc01g107430.2	NA	NA	2.09633	NA	-2.63692
Solyc01g107450.4	-1.11079	NA	NA	NA	NA
Solyc01g107460.2	NA	-4.52191	-6.70786	NA	-2.07953
Solyc01g107550.3	NA	1.10154	NA	NA	NA
Solyc01g107560.2	NA	NA	NA	NA	-1.22676
Solyc01g107600.3	NA	1.1581	NA	NA	NA
Solyc01g107620.3	NA	1.53696	NA	NA	NA
Solyc01g107630.3	NA	1.188	NA	NA	NA
Solyc01g107650.2	NA	NA	-3.8913	NA	NA
Solyc01g107650.3	NA	-3.15078	NA	NA	NA
Solyc01g107660.2	NA	NA	-2.61797	-2.47196	NA
Solyc01g107660.3	NA	-1.78916	NA	NA	NA
Solyc01g107670.2	NA	-1.1865	NA	NA	-2.67803
Solyc01g107680.3	NA	-1.53051	NA	NA	NA
Solyc01g107690.2	NA	NA	-2.50011	NA	NA
Solyc01g107710.2	-1.89136	NA	NA	NA	NA
Solyc01g107720.3	-1.58598	NA	NA	NA	NA
Solyc01g107730.3	NA	-2.56113	NA	NA	NA
Solyc01g107740.2	NA	NA	NA	NA	2.71972
Solyc01g107740.3	NA	2.47332	NA	NA	NA
Solyc01g107780.2	NA	NA	NA	NA	5.26178
Solyc01g107780.3	NA	2.39582	NA	NA	NA
Solyc01g107780.4	1.02934	NA	NA	NA	NA
Solyc01g107790.2	NA	3.15043	NA	2.15212	3.11877
Solyc01g107800.2	NA	NA	-3.47766	NA	2.50247
Solyc01g107800.3	NA	1.81681	NA	NA	NA
Solyc01g107820.2	1.05682	NA	NA	NA	3.52712
Solyc01g107830.2	NA	NA	NA	NA	1.90545
Solyc01g107830.3	NA	2.66347	NA	NA	NA
Solyc01g107850.2	NA	NA	NA	NA	2.28497
Solyc01g107860.2	NA	NA	NA	NA	1.74301
Solyc01g107860.3	NA	2.42765	NA	NA	NA
Solyc01g107890.2	NA	NA	-2.32689	NA	-1.20536
Solyc01g107900.2	NA	NA	NA	NA	1.26175
Solyc01g107900.3	NA	1.66936	NA	NA	NA
Solyc01g107910.2	NA	NA	-3.1526	NA	NA
Solyc01g107910.3	NA	-1.08081	NA	NA	NA
Solyc01g107920.2	NA	2.1938	NA	NA	1.7851
Solyc01g107940.3	1.01659	NA	NA	NA	NA
Solyc01g107980.2	NA	NA	-2.21747	-2.42341	3.02011
Solyc01g108000.3	NA	-1.8637	NA	NA	NA
Solyc01g108010.3	1.55067	NA	NA	NA	NA
Solyc01g108020.2	NA	NA	NA	NA	-1.29225
Solyc01g108020.3	NA	1.2363	NA	NA	NA
Solyc01g108030.2	NA	NA	4.6028	2.54256	NA
Solyc01g108070.2	NA	NA	NA	NA	-1.12175
Solyc01g108070.3	NA	-2.18187	NA	NA	NA
Solyc01g108100.2	NA	NA	3.18613	NA	NA
Solyc01g108120.3	NA	1.3662	NA	NA	NA
Solyc01g108130.2	NA	NA	NA	NA	1.97321
Solyc01g108130.3	NA	1.10031	NA	NA	NA
Solyc01g108160.3	1.16025	1.46221	NA	NA	NA
Solyc01g108170.3	NA	1.00546	NA	NA	NA
Solyc01g108190.3	NA	-1.00859	NA	NA	NA
Solyc01g108200.3	NA	1.12353	NA	NA	NA
Solyc01g108210.2	NA	NA	NA	-2.54006	NA
Solyc01g108210.4	-1.05337	NA	NA	NA	NA
Solyc01g108220.2	NA	NA	NA	NA	4.76144
Solyc01g108240.2	NA	NA	-10.7676	-9.98362	10.2445
Solyc01g108240.3	NA	4.18152	NA	NA	NA
Solyc01g108250.2	NA	NA	NA	NA	1.69719
Solyc01g108250.3	1.48675	NA	NA	NA	NA
Solyc01g108300.2	NA	NA	4.72887	3.11398	-1.43906
Solyc01g108320.3	-1.01873	NA	NA	NA	NA
Solyc01g108350.3	NA	3.885	NA	NA	NA
Solyc01g108360.2	NA	NA	NA	NA	3.68274
Solyc01g108360.3	NA	5.89293	NA	NA	NA
Solyc01g108390.3	NA	-2.722	NA	NA	NA
Solyc01g108400.3	NA	1.03558	NA	NA	NA
Solyc01g108410.3	1.04003	NA	NA	NA	NA
Solyc01g108420.2	NA	1.47055	NA	NA	NA
Solyc01g108440.2	NA	3.89314	NA	NA	6.02383
Solyc01g108450.3	NA	-1.92165	NA	NA	NA
Solyc01g108480.1	2.30497	2.60893	NA	NA	NA
Solyc01g108490.2	NA	NA	NA	2.21406	NA
Solyc01g108490.3	NA	2.45791	NA	NA	NA
Solyc01g108520.1	NA	NA	-2.81337	NA	NA
Solyc01g108520.2	NA	-1.45768	NA	NA	NA
Solyc01g108530.2	NA	NA	NA	NA	-1.08647
Solyc01g108530.3	NA	-1.19591	NA	NA	NA
Solyc01g108540.2	NA	NA	NA	NA	-1.39519
Solyc01g108540.3	1.19067	-1.18171	NA	NA	NA
Solyc01g108560.4	1.31215	NA	NA	NA	NA
Solyc01g108570.3	1.462	-1.45364	NA	NA	NA
Solyc01g108580.3	NA	1.09865	NA	NA	NA
Solyc01g108600.2	NA	NA	-2.0004	NA	NA
Solyc01g108610.2	NA	NA	-5.32322	-6.8153	NA
Solyc01g108610.3	NA	-4.52213	NA	NA	NA
Solyc01g108620.3	NA	-1.00249	NA	NA	NA
Solyc01g108630.2	NA	NA	-4.29594	-2.70599	NA
Solyc01g108630.3	NA	-2.77803	NA	NA	NA
Solyc01g108640.1	NA	-1.30954	NA	NA	NA
Solyc01g108650.2	NA	-1.61747	NA	NA	NA
Solyc01g108680.5	-1.60029	NA	NA	NA	NA
Solyc01g108710.2	NA	NA	NA	NA	-3.83958
Solyc01g108740.3	-4.04445	NA	NA	NA	NA
Solyc01g108780.2	NA	NA	4.69527	4.85163	NA
Solyc01g108790.2	NA	-1.72583	NA	NA	NA
Solyc01g108900.3	NA	-6.18968	NA	NA	NA
Solyc01g108910.2	NA	NA	5.99198	NA	-1.48325
Solyc01g108910.3	NA	-3.18462	NA	NA	NA
Solyc01g108920.2	NA	NA	2.02776	NA	NA
Solyc01g109030.2	NA	NA	-5.30706	-2.448	NA
Solyc01g109040.2	NA	NA	-4.06072	-3.24154	-1.07585
Solyc01g109040.3	NA	-2.89007	NA	NA	NA
Solyc01g109050.2	NA	3.5531	2.32807	2.37033	NA
Solyc01g109060.2	NA	NA	NA	NA	-1.00037
Solyc01g109070.2	-1.11454	1.50288	NA	NA	NA
Solyc01g109080.3	1.21862	NA	NA	NA	NA
Solyc01g109090.2	NA	NA	NA	NA	1.35136
Solyc01g109100.2	NA	-2.01896	-2.58785	-3.96539	-1.11943
Solyc01g109110.2	NA	NA	NA	NA	5.7865
Solyc01g109110.3	NA	2.76594	NA	NA	NA
Solyc01g109120.2	NA	NA	-3.08396	NA	5.5627
Solyc01g109120.3	NA	3.01203	NA	NA	NA
Solyc01g109140.2	NA	NA	7.61752	6.02763	2.30433
Solyc01g109140.3	2.00799	9.2458	NA	NA	NA
Solyc01g109150.2	NA	NA	NA	NA	1.50831
Solyc01g109150.4	-2.8199	8.55797	NA	NA	NA
Solyc01g109170.2	NA	NA	5.53603	3.45409	NA
Solyc01g109170.3	NA	2.49039	NA	NA	NA
Solyc01g109210.2	NA	1.10217	NA	NA	NA
Solyc01g109250.2	NA	NA	-2.36672	-2.0219	5.34233
Solyc01g109250.3	1.17706	NA	NA	NA	NA
Solyc01g109260.3	NA	-1.563	NA	NA	NA
Solyc01g109280.2	NA	NA	NA	NA	1.1254
Solyc01g109320.5	-2.50931	NA	NA	NA	NA
Solyc01g109370.3	NA	-3.94715	NA	NA	NA
Solyc01g109380.2	NA	NA	NA	-2.89905	2.05521
Solyc01g109380.3	NA	-1.05217	NA	NA	NA
Solyc01g109390.2	NA	NA	NA	NA	2.57237
Solyc01g109390.3	-1.64654	NA	NA	NA	NA
Solyc01g109410.3	NA	1.54406	NA	NA	NA
Solyc01g109420.2	NA	NA	NA	NA	2.58088
Solyc01g109430.3	NA	-1.58832	NA	NA	NA
Solyc01g109460.2	NA	NA	NA	NA	2.22235
Solyc01g109460.3	NA	1.08134	NA	NA	NA
Solyc01g109470.2	NA	NA	NA	NA	-1.97928
Solyc01g109470.3	-1.11404	NA	NA	NA	NA
Solyc01g109500.2	NA	NA	3.26171	3.24738	NA
Solyc01g109500.3	NA	-2.11517	NA	NA	NA
Solyc01g109500.4	-1.19966	NA	NA	NA	NA
Solyc01g109550.2	-1.01003	-4.01318	-3.5265	-3.05937	-1.71398
Solyc01g109560.3	NA	1.35256	NA	NA	NA
Solyc01g109570.2	NA	NA	NA	NA	2.82987
Solyc01g109570.3	NA	2.75666	NA	NA	NA
Solyc01g109570.4	1.17264	NA	NA	NA	NA
Solyc01g109590.3	NA	-1.12825	NA	NA	NA
Solyc01g109600.2	NA	NA	3.05204	NA	-2.81656
Solyc01g109610.3	NA	-1.25723	NA	NA	NA
Solyc01g109630.2	NA	NA	NA	-3.18896	-1.3231
Solyc01g109630.3	NA	-2.75915	NA	NA	NA
Solyc01g109655.1	NA	-6.87692	NA	NA	NA
Solyc01g109690.1	NA	-3.43852	NA	NA	1.74161
Solyc01g109700.2	NA	NA	NA	NA	-1.34317
Solyc01g109700.3	NA	-2.81076	NA	NA	NA
Solyc01g109710.2	NA	NA	NA	NA	3.54656
Solyc01g109710.3	NA	4.47965	NA	NA	NA
Solyc01g109720.2	NA	NA	2.23231	NA	4.20974
Solyc01g109720.3	NA	4.23102	NA	NA	NA
Solyc01g109760.2	NA	2.11462	NA	2.24351	1.4275
Solyc01g109790.2	NA	NA	-3.0148	NA	NA
Solyc01g109790.3	NA	-1.0033	NA	NA	NA
Solyc01g109800.2	NA	-4.35713	NA	NA	-2.81953
Solyc01g109810.2	NA	-1.51253	NA	NA	NA
Solyc01g109820.1	NA	NA	NA	NA	5.37514
Solyc01g109860.2	NA	NA	-2.47092	-2.00192	1.43994
Solyc01g109860.3	-2.21472	NA	NA	NA	NA
Solyc01g109880.2	NA	NA	-2.09018	NA	NA
Solyc01g109880.3	NA	-1.87818	NA	NA	NA
Solyc01g109890.2	NA	NA	NA	NA	2.44529
Solyc01g109910.2	NA	NA	NA	NA	2.07533
Solyc01g109910.3	NA	1.05789	NA	NA	NA
Solyc01g109920.2	NA	NA	3.12149	NA	3.75712
Solyc01g109950.3	NA	-3.67134	NA	NA	NA
Solyc01g110000.2	NA	NA	5.25535	2.54582	-1.0445
Solyc01g110000.3	NA	-3.49362	NA	NA	NA
Solyc01g110030.3	NA	1.13816	NA	NA	NA
Solyc01g110060.3	NA	-1.18124	NA	NA	NA
Solyc01g110150.2	NA	NA	NA	NA	1.1458
Solyc01g110160.2	NA	NA	-4.26088	-2.21113	NA
Solyc01g110160.3	NA	-3.12494	NA	NA	NA
Solyc01g110160.5	-1.19427	NA	NA	NA	NA
Solyc01g110270.2	NA	NA	-2.28112	NA	NA
Solyc01g110270.3	NA	-1.90769	NA	NA	NA
Solyc01g110280.2	NA	NA	-2.50066	NA	NA
Solyc01g110300.3	NA	1.12972	NA	NA	NA
Solyc01g110310.2	NA	NA	NA	NA	1.84389
Solyc01g110310.3	NA	1.44086	NA	NA	NA
Solyc01g110340.2	NA	NA	NA	NA	-1.90552
Solyc01g110340.3	NA	-1.46478	NA	NA	NA
Solyc01g110350.2	NA	-1.35368	NA	NA	-1.34551
Solyc01g110360.2	NA	NA	-2.10555	NA	NA
Solyc01g110360.3	-1.08728	-3.3049	NA	NA	NA
Solyc01g110365.1	NA	-5.02334	NA	NA	NA
Solyc01g110370.2	NA	NA	-2.60295	2.23034	NA
Solyc01g110430.2	NA	NA	NA	NA	1.36596
Solyc01g110430.3	NA	4.13621	NA	NA	NA
Solyc01g110440.2	NA	NA	NA	NA	1.40774
Solyc01g110440.4	NA	2.58944	NA	NA	NA
Solyc01g110450.3	-1.13374	NA	NA	NA	NA
Solyc01g110480.2	NA	NA	NA	NA	2.71603
Solyc01g110540.3	-1.0352	NA	NA	NA	NA
Solyc01g110550.3	NA	-1.09878	NA	NA	NA
Solyc01g110560.2	NA	NA	NA	NA	-3.43052
Solyc01g110560.3	NA	-2.11715	NA	NA	NA
Solyc01g110570.2	NA	NA	NA	NA	-4.82003
Solyc01g110580.2	NA	-4.12605	-3.55451	-3.19063	-4.5738
Solyc01g110590.2	NA	NA	NA	NA	-4.98958
Solyc01g110605.1	NA	-4.38904	NA	NA	NA
Solyc01g110610.2	NA	NA	NA	NA	-2.68414
Solyc01g110660.2	NA	NA	NA	NA	-1.9675
Solyc01g110670.2	NA	NA	NA	NA	-2.34906
Solyc01g110680.2	NA	NA	NA	NA	-1.48101
Solyc01g110680.3	NA	-1.02642	NA	NA	NA
Solyc01g110735.1	NA	-1.02242	NA	NA	NA
Solyc01g110810.3	NA	-1.25807	NA	NA	NA
Solyc01g110825.1	-1.72716	NA	NA	NA	NA
Solyc01g110890.1	2.66711	NA	NA	NA	NA
Solyc01g110920.2	NA	NA	NA	NA	-2.15604
Solyc01g110920.3	NA	-3.47053	NA	NA	NA
Solyc01g110940.2	NA	NA	NA	NA	-2.26908
Solyc01g110960.3	NA	-2.66789	NA	NA	NA
Solyc01g110990.2	NA	1.07125	NA	NA	NA
Solyc01g111020.3	NA	-2.16916	NA	NA	NA
Solyc01g111050.4	-1.59635	NA	NA	NA	NA
Solyc01g111070.3	NA	-2.78064	NA	NA	NA
Solyc01g111080.2	NA	NA	NA	-2.73575	NA
Solyc01g111080.3	NA	-2.1279	NA	NA	NA
Solyc01g111100.4	NA	-1.24264	NA	NA	NA
Solyc01g111110.2	NA	NA	NA	NA	-3.05264
Solyc01g111110.3	NA	-3.96433	NA	NA	NA
Solyc01g111120.3	NA	-1.19688	NA	NA	NA
Solyc01g111120.4	-1.0118	NA	NA	NA	NA
Solyc01g111130.3	NA	-1.22387	NA	NA	NA
Solyc01g111145.1	NA	-1.18542	NA	NA	NA
Solyc01g111150.2	-1.28902	1.63826	NA	NA	NA
Solyc01g111160.2	NA	NA	-4.51416	NA	NA
Solyc01g111190.2	NA	NA	NA	NA	2.67471
Solyc01g111190.3	NA	1.51206	NA	NA	NA
Solyc01g111230.3	-1.96393	NA	NA	NA	NA
Solyc01g111250.2	NA	NA	NA	NA	3.21104
Solyc01g111250.3	NA	7.90075	NA	NA	NA
Solyc01g111260.2	NA	-1.46997	NA	NA	NA
Solyc01g111280.2	NA	-2.05446	-2.35545	-2.31204	NA
Solyc01g111310.3	NA	-3.11635	NA	NA	NA
Solyc01g111320.3	NA	-1.87666	NA	NA	NA
Solyc01g111330.3	NA	-1.9642	NA	NA	NA
Solyc01g111340.2	NA	NA	2.82752	2.73487	NA
Solyc01g111350.2	NA	NA	NA	-2.78282	1.62856
Solyc01g111350.3	NA	2.68574	NA	NA	NA
Solyc01g111380.2	NA	NA	2.62112	NA	NA
Solyc01g111400.2	NA	NA	NA	NA	-2.50774
Solyc01g111420.3	-1.18287	NA	NA	NA	NA
Solyc01g111430.2	NA	NA	NA	NA	2.7995
Solyc01g111440.2	NA	NA	-2.30343	-2.00414	3.8684
Solyc01g111470.4	1.14915	NA	NA	NA	NA
Solyc01g111560.3	NA	-1.72057	NA	NA	NA
Solyc01g111570.2	NA	NA	NA	NA	2.42451
Solyc01g111570.3	NA	3.03985	NA	NA	NA
Solyc01g111580.2	NA	NA	NA	NA	2.0445
Solyc01g111590.3	NA	1.16418	NA	NA	NA
Solyc01g111610.3	NA	1.0312	NA	NA	NA
Solyc01g111620.3	-1.09308	1.00341	NA	NA	NA
Solyc01g111630.2	NA	NA	-3.52318	NA	NA
Solyc01g111630.3	NA	-2.50747	NA	NA	NA
Solyc01g111640.3	NA	1.57811	NA	NA	NA
Solyc01g111660.2	NA	NA	-2.05589	NA	NA
Solyc01g111660.3	NA	-3.27083	NA	NA	NA
Solyc01g111810.3	NA	-1.1376	NA	NA	NA
Solyc01g111820.2	1.31337	NA	NA	NA	NA
Solyc01g111830.2	NA	NA	-2.64701	NA	NA
Solyc01g111830.3	NA	-2.31812	NA	NA	NA
Solyc01g111840.3	NA	-1.54886	NA	NA	NA
Solyc01g111880.2	NA	NA	6.01299	3.02412	NA
Solyc01g111900.5	-1.24482	NA	NA	NA	NA
Solyc01g111937.1	NA	-1.0867	NA	NA	NA
Solyc01g111970.3	NA	1.7853	NA	NA	NA
Solyc01g111970.5	1.03849	NA	NA	NA	NA
Solyc01g111980.2	NA	NA	NA	NA	3.89171
Solyc01g111980.3	NA	1.29276	NA	NA	NA
Solyc01g111990.3	NA	-2.36798	NA	NA	NA
Solyc01g112000.2	NA	NA	NA	NA	1.0433
Solyc01g112000.3	NA	-1.73999	NA	NA	NA
Solyc01g112010.3	NA	-1.03593	NA	NA	NA
Solyc01g112040.2	NA	1.54721	NA	NA	2.44564
Solyc01g112050.2	NA	NA	NA	NA	2.28774
Solyc01g112050.3	1.18608	2.04827	NA	NA	NA
Solyc01g112060.2	NA	NA	-4.43418	-2.89326	NA
Solyc01g112060.3	NA	-1.91487	NA	NA	NA
Solyc01g112070.2	NA	NA	NA	NA	2.34653
Solyc01g112070.5	-1.79661	NA	NA	NA	NA
Solyc01g112080.2	NA	NA	NA	NA	2.10487
Solyc01g112090.3	NA	-1.30758	NA	NA	NA
Solyc01g112100.3	NA	-1.48485	NA	NA	NA
Solyc01g112140.3	NA	-1.71195	NA	NA	NA
Solyc01g112160.2	NA	NA	-2.28932	NA	NA
Solyc01g112160.3	NA	-1.12218	NA	NA	NA
Solyc01g112190.2	NA	NA	-3.05779	NA	NA
Solyc01g112190.3	NA	-3.26706	NA	NA	NA
Solyc01g112210.3	NA	1.23115	NA	NA	NA
Solyc01g112220.2	NA	NA	NA	NA	4.32078
Solyc01g112220.3	NA	2.53266	NA	NA	NA
Solyc01g112260.2	NA	NA	-3.86658	-2.11604	NA
Solyc01g112340.3	NA	1.84792	NA	NA	NA
Solyc01g150162.1	2.60667	NA	NA	NA	NA
Solyc01g150165.2	1.42149	NA	NA	NA	NA
Solyc01g150170.2	1.02752	NA	NA	NA	NA
[truncated: 13,235 more rows]

## Sheet: Table S2
Table S2 List of genes overlapping between SlTOR-regulated and abiotic stress-responsive genes. SlTOR-regulated genes were obtained from Li et al. (2024). Cold-responsive genes (5532) were obtained from Lin et al. (2023). Heat-responsive genes (9252) were obtained from Huang et al. (2023). Salt-responsive genes (2328) were obtained from Ikuyinminu et al. (2023). Drought-responsive genes were obta…
	Torin2/mock	cold/mock	heat/mock		salt/mock	drought/mock
			1 h	6 h
Solyc00g005840.2	NA	NA	NA	NA	NA	-1.42002
Solyc00g006820.2	NA	NA	NA	NA	NA	-1.6199
Solyc00g009090.2	NA	NA	NA	NA	NA	-4.02431
Solyc00g011890.2	NA	NA	NA	NA	NA	1.97651
Solyc00g025290.1	NA	2.86481	NA	NA	NA	NA
Solyc00g028760.2	3.45237	NA	NA	NA	NA	NA
Solyc00g028960.1	NA	3.31207	NA	NA	NA	NA
Solyc00g050130.1	NA	NA	NA	NA	NA	2.27779
Solyc00g068970.2	NA	NA	NA	NA	NA	-2.01348
Solyc00g082150.2	NA	NA	NA	NA	NA	-2.09516
Solyc00g085070.2	NA	NA	NA	NA	NA	-1.66999
Solyc00g110870.2	NA	NA	NA	NA	NA	-4.77471
Solyc00g136260.1	NA	NA	NA	NA	NA	2.8496
Solyc00g136560.2	NA	NA	NA	NA	NA	1.73433
Solyc00g153680.1	NA	NA	NA	NA	NA	NA
Solyc00g156980.2	NA	NA	NA	NA	NA	-5.08744
Solyc00g180440.1	NA	5.06105	NA	NA	NA	NA
Solyc00g277510.1	NA	3.00303	NA	NA	NA	NA
Solyc00g282510.1	NA	NA	NA	NA	NA	1.57296
Solyc00g500019.1	NA	2.93753	NA	NA	NA	NA
Solyc00g500020.1	NA	3.48159	NA	NA	NA	NA
Solyc00g500021.1	NA	2.63647	NA	NA	NA	NA
Solyc00g500022.1	NA	4.87571	NA	NA	NA	NA
Solyc00g500023.1	NA	1.63178	NA	NA	NA	NA
Solyc00g500024.1	NA	3.84623	NA	NA	NA	NA
Solyc00g500025.1	NA	4.05944	NA	NA	NA	NA
Solyc00g500026.1	NA	4.50565	NA	NA	NA	NA
Solyc00g500027.1	NA	4.32358	NA	NA	NA	NA
Solyc00g500028.1	NA	4.9746	NA	NA	NA	NA
Solyc00g500029.1	NA	3.99422	NA	NA	NA	NA
Solyc00g500030.1	NA	4.41875	NA	NA	NA	NA
Solyc00g500031.1	NA	4.86513	NA	NA	NA	NA
Solyc00g500032.1	NA	4.09202	NA	NA	NA	NA
Solyc00g500033.1	NA	3.33374	NA	NA	NA	NA
Solyc00g500034.1	NA	3.60476	NA	NA	NA	NA
Solyc00g500035.1	NA	2.14354	NA	NA	NA	NA
Solyc00g500036.1	NA	2.20068	NA	NA	NA	NA
Solyc00g500037.1	NA	4.77239	NA	NA	NA	NA
Solyc00g500039.1	NA	2.74625	NA	NA	NA	NA
Solyc00g500040.1	NA	4.41162	NA	NA	NA	NA
Solyc00g500041.1	NA	3.90977	NA	NA	NA	NA
Solyc00g500042.1	NA	1.66428	NA	NA	NA	NA
Solyc00g500043.1	NA	4.1988	NA	NA	NA	NA
Solyc00g500044.1	NA	2.97603	NA	NA	NA	NA
Solyc00g500047.1	NA	2.16959	NA	NA	NA	NA
Solyc00g500048.1	NA	3.73502	NA	NA	NA	NA
Solyc00g500049.1	NA	2.89039	NA	NA	NA	NA
Solyc00g500050.1	NA	3.28636	NA	NA	NA	NA
Solyc00g500051.1	NA	3.89471	NA	NA	NA	NA
Solyc00g500052.1	NA	4.89874	NA	NA	NA	NA
Solyc00g500053.1	NA	5.11619	NA	NA	NA	NA
Solyc00g500054.1	NA	3.98112	NA	NA	NA	NA
Solyc00g500055.1	NA	4.18933	NA	NA	NA	NA
Solyc00g500056.1	NA	3.85789	NA	NA	NA	NA
Solyc00g500057.1	NA	4.63838	NA	NA	NA	NA
Solyc00g500058.1	NA	3.1837	NA	NA	NA	NA
Solyc00g500059.1	NA	4.98892	NA	NA	NA	NA
Solyc00g500060.1	NA	3.46005	NA	NA	NA	NA
Solyc00g500061.1	NA	3.31499	NA	NA	NA	NA
Solyc00g500062.1	NA	2.91646	NA	NA	NA	NA
Solyc00g500063.1	NA	2.37587	NA	NA	NA	NA
Solyc00g500065.1	NA	4.34299	NA	NA	NA	NA
Solyc00g500066.1	NA	3.49401	NA	NA	NA	NA
Solyc00g500067.1	NA	3.50146	NA	NA	NA	NA
Solyc00g500068.1	NA	2.62793	NA	NA	NA	NA
Solyc00g500069.1	NA	2.72274	NA	NA	NA	NA
Solyc00g500070.1	NA	1.46556	NA	NA	NA	NA
Solyc00g500071.1	NA	3.82623	NA	NA	NA	NA
Solyc00g500072.1	NA	4.49214	NA	NA	NA	NA
Solyc00g500073.1	NA	4.56171	NA	NA	NA	NA
Solyc00g500074.1	NA	4.03625	NA	NA	NA	NA
Solyc00g500075.1	NA	4.4035	NA	NA	NA	NA
Solyc00g500076.1	NA	4.8571	NA	NA	NA	NA
Solyc00g500077.1	NA	4.1251	NA	NA	NA	NA
Solyc00g500078.1	NA	3.34016	NA	NA	NA	NA
Solyc00g500079.1	NA	2.08081	NA	NA	NA	NA
Solyc00g500080.1	NA	2.23079	NA	NA	NA	NA
Solyc00g500081.1	NA	4.75351	NA	NA	NA	NA
Solyc00g500083.1	NA	2.88166	NA	NA	NA	NA
Solyc00g500084.1	NA	4.95954	NA	NA	NA	NA
Solyc00g500085.1	NA	4.93158	NA	NA	NA	NA
Solyc00g500086.1	NA	3.80895	NA	NA	NA	NA
Solyc00g500087.1	NA	4.1369	NA	NA	NA	NA
Solyc00g500088.1	NA	1.90307	NA	NA	NA	NA
Solyc00g500123.1	NA	3.86028	NA	NA	NA	NA
Solyc00g500124.1	NA	4.17558	NA	NA	NA	NA
Solyc00g500125.1	NA	1.71497	NA	NA	NA	NA
Solyc00g500130.1	-2.67869	3.07198	NA	NA	NA	NA
Solyc00g500131.1	NA	3.74198	NA	NA	NA	NA
Solyc00g500132.1	NA	2.87722	NA	NA	NA	NA
Solyc00g500133.1	NA	3.27668	NA	NA	NA	NA
Solyc00g500135.1	NA	4.84841	NA	NA	NA	NA
Solyc00g500136.1	NA	3.97334	NA	NA	NA	NA
Solyc00g500137.1	NA	4.15042	NA	NA	NA	NA
Solyc00g500138.1	NA	3.86964	NA	NA	NA	NA
Solyc00g500139.1	NA	4.3056	NA	NA	NA	NA
Solyc00g500140.1	NA	NA	NA	-2.62918	NA	NA
Solyc00g500143.1	NA	2.26918	NA	NA	NA	NA
Solyc00g500144.1	NA	4.83674	NA	NA	NA	NA
Solyc00g500152.1	NA	1.89146	NA	NA	NA	NA
Solyc00g500157.1	NA	4.43583	NA	NA	NA	NA
Solyc00g500158.1	NA	5.21903	NA	NA	NA	NA
Solyc00g500190.1	NA	5.00658	NA	NA	NA	NA
Solyc00g500191.1	NA	2.14168	NA	NA	NA	NA
Solyc00g500192.1	NA	4.26316	NA	NA	NA	NA
Solyc00g500193.1	NA	3.88644	NA	NA	NA	NA
Solyc00g500194.1	NA	4.49345	NA	NA	NA	NA
Solyc00g500195.1	NA	4.36223	NA	NA	NA	NA
Solyc00g500196.1	NA	3.47104	NA	NA	NA	NA
Solyc00g500200.1	NA	3.07037	NA	NA	NA	NA
Solyc00g500201.1	NA	3.73164	NA	NA	NA	NA
Solyc00g500202.1	NA	2.88735	NA	NA	NA	NA
Solyc00g500203.1	NA	3.26542	NA	NA	NA	NA
Solyc00g500205.1	NA	4.81097	NA	NA	NA	NA
Solyc00g500206.1	NA	3.99216	NA	NA	NA	NA
Solyc00g500207.1	NA	4.16498	NA	NA	NA	NA
Solyc00g500208.1	NA	3.8652	NA	NA	NA	NA
Solyc00g500209.1	NA	4.63518	NA	NA	NA	NA
Solyc00g500210.1	NA	3.27533	NA	NA	NA	NA
Solyc00g500211.1	NA	4.98503	NA	NA	NA	NA
Solyc00g500212.1	NA	3.43063	NA	NA	NA	NA
Solyc00g500228.1	NA	1.34848	NA	NA	NA	NA
Solyc00g500278.1	NA	4.96549	NA	NA	NA	NA
Solyc00g500280.1	NA	4.04159	NA	NA	NA	NA
Solyc00g500290.1	NA	4.74387	NA	NA	NA	NA
Solyc00g500291.1	NA	3.95249	NA	NA	NA	NA
Solyc00g500292.1	NA	3.24891	NA	NA	NA	NA
Solyc00g500293.1	NA	2.89777	NA	NA	NA	NA
Solyc00g500294.1	NA	2.41893	NA	NA	NA	NA
Solyc00g500295.1	NA	3.74958	NA	NA	NA	NA
Solyc00g500296.1	-1.93928	3.06727	NA	NA	NA	NA
Solyc00g500297.1	NA	2.09525	NA	NA	NA	NA
Solyc00g500298.1	NA	2.20748	NA	NA	NA	NA
Solyc00g500299.1	NA	1.85758	NA	NA	NA	NA
Solyc00g500301.1	NA	2.76217	NA	NA	NA	NA
Solyc00g500316.1	NA	2.56823	NA	NA	NA	NA
Solyc00g500319.1	NA	4.78976	NA	NA	NA	NA
Solyc00g500321.1	NA	3.22632	NA	NA	NA	NA
Solyc00g500322.1	NA	2.26213	NA	NA	NA	NA
Solyc00g500323.1	NA	3.27009	NA	NA	NA	NA
Solyc00g500324.1	NA	2.21542	NA	NA	NA	NA
Solyc00g500325.1	NA	2.78589	NA	NA	NA	NA
Solyc00g500329.1	NA	3.06586	NA	NA	NA	NA
Solyc00g500330.1	NA	3.73282	NA	NA	NA	NA
Solyc00g500331.1	NA	2.91436	NA	NA	NA	NA
Solyc00g500332.1	NA	3.33642	NA	NA	NA	NA
Solyc00g500333.1	NA	2.10759	NA	NA	NA	NA
Solyc00g500335.1	NA	4.43886	NA	NA	NA	NA
Solyc00g500338.1	NA	NA	7.90719	NA	NA	NA
Solyc00g500343.1	NA	2.79431	NA	NA	NA	NA
Solyc01g005000.3	NA	NA	NA	NA	0.836053	NA
Solyc01g005010.4	NA	NA	-1.40893	NA	NA	NA
Solyc01g005040.3	NA	NA	-1.59925	-2.31981	NA	NA
Solyc01g005080.3	NA	1.4101	NA	NA	NA	NA
Solyc01g005120.3	NA	1.98055	NA	-1.3622	NA	NA
Solyc01g005140.2	NA	NA	NA	NA	NA	NA
Solyc01g005150.3	NA	NA	-1.00029	NA	NA	NA
Solyc01g005160.4	NA	NA	4.10321	NA	NA	NA
Solyc01g005220.3	NA	2.99789	2.02449	-1.15633	NA	NA
Solyc01g005230.4	NA	NA	NA	2.13191	NA	NA
Solyc01g005230.5	-1.3124	NA	NA	NA	NA	NA
Solyc01g005253.1	NA	NA	1.27831	NA	NA	NA
Solyc01g005257.1	NA	NA	NA	1.00512	NA	NA
Solyc01g005280.3	NA	NA	NA	1.33302	NA	NA
Solyc01g005290.4	NA	NA	NA	2.96989	NA	NA
Solyc01g005300.4	NA	-2.46402	2.82041	6.15428	NA	NA
Solyc01g005320.2	NA	NA	-2.69211	NA	NA	NA
Solyc01g005330.3	NA	NA	-1.01226	NA	NA	NA
Solyc01g005340.3	NA	-1.09265	1.23142	NA	NA	NA
Solyc01g005350.4	NA	NA	-1.67508	NA	NA	NA
Solyc01g005370.3	NA	-2.08473	1.17903	NA	NA	NA
Solyc01g005410.2	NA	NA	NA	NA	NA	2.73156
Solyc01g005410.4	NA	NA	1.66409	NA	NA	NA
Solyc01g005420.2	NA	NA	1.44116	NA	0.807357	NA
Solyc01g005430.3	NA	NA	1.1218	NA	NA	NA
Solyc01g005440.2	NA	NA	NA	NA	NA	-1.53024
Solyc01g005440.3	NA	NA	NA	NA	-0.151043	NA
Solyc01g005460.4	NA	NA	-1.30091	NA	NA	NA
Solyc01g005470.3	NA	-1.50422	NA	NA	NA	NA
Solyc01g005500.3	1.59785	NA	NA	NA	NA	NA
Solyc01g005520.4	NA	NA	NA	-1.38852	NA	NA
Solyc01g005530.3	NA	-1.06205	NA	NA	NA	NA
Solyc01g005540.4	NA	NA	-1.0518	NA	NA	NA
Solyc01g005550.2	NA	NA	NA	NA	NA	-2.2209
Solyc01g005550.3	NA	NA	-1.21154	NA	NA	NA
Solyc01g005560.3	NA	-2.26584	NA	NA	0.449516	NA
Solyc01g005590.2	NA	NA	-2.97229	-2.36482	NA	-5.16163
Solyc01g005620.2	NA	NA	NA	NA	NA	-1.89023
Solyc01g005620.3	NA	NA	NA	-1.10681	NA	NA
Solyc01g005630.3	-5.36971	NA	NA	NA	NA	NA
Solyc01g005670.3	NA	-1.20179	NA	NA	NA	NA
Solyc01g005690.3	NA	-1.47432	NA	NA	NA	NA
Solyc01g005710.2	NA	NA	-1.48403	NA	NA	NA
Solyc01g005720.3	NA	NA	-1.64858	-1.03689	NA	NA
Solyc01g005730.3	NA	1.41271	NA	NA	-0.815428	NA
Solyc01g005760.3	NA	1.72261	NA	NA	NA	NA
Solyc01g005770.3	NA	NA	NA	NA	-0.523289	NA
Solyc01g005780.1	NA	NA	4.31642	NA	NA	NA
Solyc01g005800.3	NA	NA	3.32885	1.17688	NA	NA
Solyc01g005830.4	NA	NA	-1.25722	NA	NA	NA
Solyc01g005840.3	NA	NA	NA	NA	0.48492	NA
Solyc01g005850.3	-4.19911	NA	NA	NA	NA	NA
Solyc01g005870.3	NA	1.13095	-1.48587	NA	NA	NA
Solyc01g005880.1	-5.14144	NA	NA	NA	NA	NA
Solyc01g005890.1	-3.48443	NA	NA	NA	NA	NA
Solyc01g005920.3	NA	-2.20113	1.16817	-1.11202	NA	NA
Solyc01g005930.2	NA	NA	NA	NA	NA	1.936
Solyc01g005930.3	NA	-1.84987	NA	NA	0.857762	NA
Solyc01g005980.3	NA	NA	NA	NA	0.827878	NA
Solyc01g005980.4	NA	NA	1.11956	1.19578	NA	NA
Solyc01g005985.1	NA	NA	-1.46302	NA	NA	NA
Solyc01g005990.2	NA	NA	NA	NA	NA	-3.56163
Solyc01g005990.3	NA	NA	NA	NA	0.712778	NA
Solyc01g006000.3	NA	NA	1.01242	1.16975	NA	NA
Solyc01g006010.3	NA	-1.47174	NA	1.21026	NA	NA
Solyc01g006020.4	NA	-2.33698	1.39893	3.03098	NA	NA
Solyc01g006050.2	1.61054	NA	6.6488	4.08832	NA	NA
Solyc01g006055.1	NA	NA	-4.72632	-3.3344	NA	NA
Solyc01g006090.3	-1.58774	-4.34106	NA	NA	NA	NA
Solyc01g006100.4	NA	-1.77062	-1.35401	NA	NA	NA
Solyc01g006130.4	NA	NA	-1.01728	NA	NA	NA
Solyc01g006140.4	NA	-2.33768	-1.52282	NA	NA	NA
Solyc01g006170.2	NA	NA	NA	NA	NA	2.35736
Solyc01g006170.4	NA	-4.43622	1.4378	NA	NA	NA
Solyc01g006170.5	-1.84813	NA	NA	NA	NA	NA
Solyc01g006180.4	NA	-2.75241	NA	1.15678	NA	NA
Solyc01g006200.3	NA	-1.08555	NA	1.23214	NA	NA
Solyc01g006210.4	NA	-2.04148	-1.55961	NA	NA	NA
Solyc01g006250.2	NA	-1.12456	NA	1.27203	NA	NA
Solyc01g006280.3	NA	-1.60411	-1.00329	NA	NA	NA
Solyc01g006290.3	NA	NA	NA	NA	1.35893	NA
Solyc01g006290.4	NA	NA	-1.67873	NA	NA	NA
Solyc01g006300.2	NA	NA	NA	NA	NA	2.69718
Solyc01g006300.3	NA	-1.19488	NA	NA	0.798154	NA
Solyc01g006320.4	NA	NA	1.20909	NA	NA	NA
Solyc01g006330.2	NA	NA	NA	NA	NA	-1.91501
Solyc01g006340.3	NA	NA	NA	NA	0.683202	NA
Solyc01g006360.4	NA	-1.74097	NA	NA	NA	NA
Solyc01g006370.2	NA	NA	NA	NA	NA	-2.32594
Solyc01g006380.2	NA	NA	-3.42921	NA	NA	NA
Solyc01g006390.2	NA	NA	2.8431	2.79143	NA	NA
Solyc01g006400.2	NA	NA	NA	NA	NA	-6.11135
Solyc01g006430.2	NA	NA	NA	NA	NA	-4.4437
Solyc01g006460.3	3.57981	NA	NA	NA	NA	NA
Solyc01g006510.3	NA	1.09694	NA	NA	NA	NA
Solyc01g006545.1	NA	NA	NA	NA	-0.213086	NA
Solyc01g006550.3	NA	NA	2.7301	1.83208	NA	NA
Solyc01g006580.4	-2.4388	NA	NA	1.43431	NA	NA
Solyc01g006650.2	NA	NA	NA	1.8406	NA	NA
Solyc01g006660.3	NA	-1.31428	-1.31429	NA	NA	NA
Solyc01g006660.4	-1.3083	NA	NA	NA	NA	NA
Solyc01g006670.2	NA	NA	1.57837	2.57397	NA	NA
Solyc01g006680.4	NA	-1.47233	4.20117	5.42784	NA	NA
Solyc01g006690.2	NA	NA	NA	NA	NA	-2.64316
Solyc01g006690.4	NA	NA	-1.19329	NA	NA	NA
Solyc01g006710.4	1.05464	NA	NA	NA	NA	NA
Solyc01g006720.2	NA	NA	NA	NA	NA	1.47861
Solyc01g006720.3	NA	NA	NA	NA	-0.747519	NA
Solyc01g006720.4	NA	2.14637	-2.47858	-1.7358	NA	NA
Solyc01g006735.1	NA	NA	NA	NA	1.14226	NA
Solyc01g006750.2	NA	NA	NA	NA	0.934447	NA
Solyc01g006790.3	NA	1.29494	-2.17549	-1.28319	NA	NA
Solyc01g006810.4	NA	-1.56561	NA	NA	NA	NA
Solyc01g006830.2	NA	NA	NA	NA	NA	-2.89268
Solyc01g006830.3	NA	-2.75285	-1.20728	NA	NA	NA
Solyc01g006840.3	-1.75894	NA	-2.82598	NA	NA	NA
Solyc01g006850.1	NA	-4.05211	1.20048	3.29003	NA	NA
Solyc01g006880.4	NA	NA	NA	1.23239	NA	NA
Solyc01g006890.2	NA	NA	NA	NA	NA	-2.5487
Solyc01g006910.4	NA	NA	-1.67293	-2.8502	NA	NA
Solyc01g006920.4	NA	NA	NA	4.03275	NA	NA
Solyc01g006940.5	-1.0752	NA	NA	NA	NA	NA
Solyc01g006950.3	1.78574	1.36988	5.38828	NA	NA	NA
Solyc01g006990.4	NA	-1.20427	1.3063	NA	NA	NA
Solyc01g007000.4	NA	9.94643	3.90343	3.7773	NA	NA
Solyc01g007010.2	NA	2.36799	2.67044	3.31149	NA	NA
Solyc01g007020.4	NA	3.00175	2.28287	1.9724	NA	NA
Solyc01g007030.3	NA	7.57984	3.72018	3.43927	NA	NA
Solyc01g007040.4	NA	6.68228	3.95503	3.80081	NA	NA
Solyc01g007050.3	NA	NA	2.83345	NA	NA	NA
Solyc01g007070.3	NA	1.30974	1.20832	NA	NA	NA
Solyc01g007080.3	NA	1.09566	-1.89805	-2.93392	NA	NA
Solyc01g007100.3	NA	1.0531	NA	-1.13829	NA	NA
Solyc01g007110.3	NA	NA	1.19234	NA	NA	NA
Solyc01g007140.3	NA	-1.97409	NA	NA	NA	NA
Solyc01g007160.4	NA	-2.95433	-1.69339	NA	NA	NA
Solyc01g007170.2	NA	NA	NA	NA	NA	-3.12756
Solyc01g007170.4	NA	NA	-3.16294	NA	NA	NA
Solyc01g007180.3	NA	-1.22012	1.27023	NA	NA	NA
Solyc01g007190.3	NA	NA	3.50285	NA	NA	NA
Solyc01g007200.2	NA	NA	-2.3922	NA	NA	NA
Solyc01g007220.4	NA	-1.14234	1.55021	NA	NA	NA
Solyc01g007250.4	NA	-1.9366	NA	NA	NA	NA
Solyc01g007260.3	NA	NA	NA	NA	-0.721323	NA
Solyc01g007267.1	NA	-1.80677	NA	NA	NA	NA
Solyc01g007330.2	NA	NA	NA	NA	NA	-2.24114
Solyc01g007500.2	NA	NA	NA	NA	NA	-2.71702
Solyc01g007530.2	NA	NA	NA	NA	NA	-2.01444
Solyc01g007690.2	NA	NA	NA	NA	NA	-2.23531
Solyc01g007710.2	NA	NA	NA	NA	NA	-2.04267
Solyc01g007730.2	NA	NA	NA	NA	NA	-2.1067
Solyc01g007750.2	NA	NA	NA	NA	NA	-1.91376
Solyc01g007760.3	NA	NA	NA	-1.61873	NA	NA
Solyc01g007770.2	NA	1.6613	1.53468	NA	NA	NA
Solyc01g007780.4	1.73513	1.03392	1.01174	NA	NA	NA
Solyc01g007800.3	NA	-1.52949	-2.22822	-1.1817	NA	NA
Solyc01g007810.1	NA	NA	-2.9813	-1.63351	0.885789	NA
Solyc01g007840.2	NA	NA	NA	NA	NA	-1.74866
Solyc01g007840.3	NA	NA	2.65714	NA	NA	NA
Solyc01g007860.2	NA	NA	NA	NA	NA	-1.54493
Solyc01g007895.1	NA	NA	NA	NA	-0.842886	NA
Solyc01g007900.4	NA	1.07321	NA	NA	NA	NA
Solyc01g007910.3	-1.12539	NA	NA	-1.06448	NA	NA
Solyc01g007920.2	NA	NA	NA	1.08167	0.461271	NA
Solyc01g007950.3	NA	NA	NA	NA	0.823135	NA
Solyc01g007955.1	NA	NA	NA	NA	1.11329	NA
Solyc01g007960.3	NA	NA	2.91893	NA	NA	NA
Solyc01g007990.4	1.03089	NA	2.90969	NA	NA	NA
Solyc01g008010.3	NA	1.8466	-1.32668	-1.29287	NA	NA
Solyc01g008020.2	NA	NA	NA	NA	NA	-2.38476
Solyc01g008050.4	NA	NA	2.68045	NA	NA	NA
Solyc01g008110.3	NA	NA	NA	NA	0.784364	NA
Solyc01g008110.4	NA	NA	-1.68392	-1.11327	NA	NA
Solyc01g008130.4	NA	NA	1.54747	NA	NA	NA
Solyc01g008140.2	NA	NA	NA	NA	NA	-1.93199
Solyc01g008140.4	NA	NA	1.12752	NA	NA	NA
Solyc01g008150.1	NA	NA	-1.52822	NA	NA	NA
Solyc01g008160.4	NA	-2.39076	NA	1.12566	NA	NA
Solyc01g008180.3	NA	NA	NA	NA	-0.295243	NA
Solyc01g008230.2	NA	NA	NA	NA	NA	-2.50192
Solyc01g008250.2	NA	NA	NA	NA	NA	-1.82049
Solyc01g008250.3	NA	1.56164	NA	NA	NA	NA
Solyc01g008280.4	NA	-1.03433	NA	NA	NA	NA
Solyc01g008290.3	NA	-2.42635	NA	1.02663	NA	NA
Solyc01g008300.2	NA	NA	2.55993	3.00057	NA	NA
Solyc01g008320.3	1.3232	NA	1.61047	NA	NA	NA
Solyc01g008340.3	-1.20582	-1.03617	NA	NA	NA	NA
Solyc01g008400.3	NA	NA	NA	2.85936	NA	NA
Solyc01g008420.3	NA	2.21771	-1.39518	-1.74732	NA	NA
Solyc01g008460.3	NA	-1.26007	1.3372	1.36523	NA	NA
Solyc01g008480.4	1.22047	NA	NA	NA	NA	NA
Solyc01g008493.1	NA	NA	NA	NA	0.504263	NA
Solyc01g008500.4	NA	NA	2.09744	NA	NA	NA
Solyc01g008510.3	NA	NA	NA	-1.74853	1.18233	NA
Solyc01g008520.3	NA	NA	NA	1.46807	NA	NA
Solyc01g008550.3	NA	NA	NA	NA	-0.121266	NA
Solyc01g008560.2	NA	NA	NA	NA	NA	1.95768
Solyc01g008560.3	NA	1.31707	1.11759	NA	NA	NA
Solyc01g008600.4	NA	-1.94309	NA	1.7389	NA	NA
Solyc01g008620.3	NA	NA	NA	NA	-0.576057	NA
Solyc01g008620.4	NA	-1.30344	-1.29035	-4.10146	NA	NA
Solyc01g008660.4	NA	-1.55298	1.79143	1.13065	NA	NA
Solyc01g008690.3	NA	NA	3.52666	NA	NA	NA
Solyc01g008770.3	NA	1.01899	-1.19685	-1.01392	NA	NA
Solyc01g008780.3	NA	1.64352	NA	NA	NA	NA
Solyc01g008790.2	NA	NA	NA	NA	NA	-1.6824
Solyc01g008790.4	NA	-2.52	-1.14697	1.01702	NA	NA
Solyc01g008820.3	NA	NA	1.23509	NA	NA	NA
Solyc01g008830.2	NA	NA	-1.18963	-1.37329	NA	NA
Solyc01g008850.3	NA	2.81976	NA	-2.54792	NA	NA
Solyc01g008910.2	NA	-1.35817	NA	NA	NA	NA
Solyc01g008920.3	NA	NA	NA	NA	0.600107	NA
Solyc01g008920.4	NA	1.01672	NA	NA	NA	NA
Solyc01g008930.4	NA	NA	-2.38802	NA	NA	NA
Solyc01g008940.2	NA	-1.13235	-1.34771	-1.24669	NA	NA
Solyc01g009040.2	NA	NA	NA	NA	NA	-4.47454
Solyc01g009040.4	NA	NA	-4.81365	NA	NA	NA
Solyc01g009080.4	NA	2.10277	NA	-1.98776	NA	NA
Solyc01g009120.3	NA	1.00537	NA	NA	NA	NA
Solyc01g009160.2	NA	NA	3.17293	2.55114	NA	3.66282
Solyc01g009230.4	NA	NA	-1.27961	NA	NA	NA
Solyc01g009240.4	NA	NA	-1.38684	NA	NA	NA
Solyc01g009260.1	NA	NA	1.79718	2.69552	NA	NA
Solyc01g009270.1	NA	NA	NA	2.21047	NA	NA
Solyc01g009310.3	NA	-1.39433	NA	NA	-0.474676	NA
Solyc01g009320.2	NA	NA	3.23625	NA	NA	NA
Solyc01g009330.1	NA	NA	3.04072	NA	NA	NA
Solyc01g009340.4	NA	-1.23501	-1.24146	NA	NA	NA
Solyc01g009370.2	-3.54215	NA	NA	NA	NA	NA
Solyc01g009380.3	NA	-1.07118	NA	1.13117	NA	NA
Solyc01g009400.3	-6.80479	NA	NA	NA	NA	NA
Solyc01g009410.4	-3.92649	NA	NA	NA	NA	NA
Solyc01g009430.3	NA	2.00487	-1.53017	NA	NA	NA
Solyc01g009447.1	NA	-1.10135	NA	NA	NA	NA
Solyc01g009505.1	-1.84721	NA	NA	NA	NA	NA
Solyc01g009520.4	-1.11212	NA	NA	NA	NA	NA
Solyc01g009565.1	NA	NA	-1.56391	NA	0.907278	NA
Solyc01g009620.3	NA	-1.02224	NA	NA	NA	NA
Solyc01g009630.3	NA	NA	1.26117	NA	NA	NA
Solyc01g009680.3	NA	NA	NA	NA	-0.903598	NA
Solyc01g009690.3	NA	NA	1.7728	-1.54923	NA	NA
Solyc01g009700.3	NA	NA	1.6475	-1.5385	NA	NA
Solyc01g009705.1	NA	NA	2.30602	NA	NA	NA
Solyc01g009720.2	-1.9736	NA	NA	NA	NA	NA
Solyc01g009780.3	NA	NA	1.51571	NA	NA	NA
Solyc01g009810.3	NA	NA	2.54528	-2.47469	NA	NA
Solyc01g009820.4	NA	NA	2.09349	NA	NA	NA
Solyc01g009860.2	NA	NA	NA	NA	NA	2.02294
Solyc01g009860.3	NA	-2.11972	NA	NA	NA	NA
Solyc01g009870.2	NA	NA	NA	NA	NA	NA
Solyc01g009870.3	NA	7.87433	3.83162	NA	NA	NA
Solyc01g009900.3	NA	NA	-3.46449	1.83529	NA	NA
Solyc01g009930.3	NA	NA	3.71634	NA	NA	NA
Solyc01g009990.3	-1.18143	NA	NA	NA	NA	NA
Solyc01g010000.3	NA	2.13753	-1.06563	-1.20448	NA	NA
Solyc01g010050.3	NA	NA	NA	NA	0.633309	NA
Solyc01g010060.2	NA	5.07428	4.15872	NA	NA	NA
Solyc01g010130.4	NA	-1.68115	NA	1.96206	NA	NA
Solyc01g010140.1	-3.6035	NA	NA	NA	NA	NA
Solyc01g010180.2	NA	NA	NA	NA	NA	-3.91671
Solyc01g010180.3	1.44353	NA	1.19717	-1.45485	NA	NA
Solyc01g010200.3	NA	NA	NA	NA	-0.29941	NA
Solyc01g010220.3	NA	-1.83212	2.70857	NA	NA	NA
Solyc01g010250.2	NA	NA	NA	NA	NA	2.19804
Solyc01g010280.3	NA	NA	NA	2.55791	NA	NA
Solyc01g010290.4	NA	-1.57886	NA	NA	NA	NA
Solyc01g010310.4	NA	NA	-1.43829	NA	NA	NA
Solyc01g010350.5	-1.4725	NA	NA	NA	NA	NA
Solyc01g010370.3	NA	NA	NA	NA	-0.291731	NA
Solyc01g010390.3	NA	NA	-1.93905	NA	NA	NA
Solyc01g010430.4	NA	NA	1.66402	NA	NA	NA
Solyc01g010440.3	NA	NA	NA	NA	-0.632339	NA
Solyc01g010460.4	NA	NA	-1.38695	NA	NA	NA
Solyc01g010470.2	NA	NA	-1.33353	NA	NA	NA
Solyc01g010480.3	1.04373	-4.19992	-1.28272	NA	2.57742	NA
Solyc01g010510.4	NA	-2.84939	1.03907	2.56081	NA	NA
Solyc01g010520.3	NA	NA	-1.2387	NA	NA	NA
Solyc01g010540.3	-1.38555	-1.06934	NA	NA	NA	NA
Solyc01g010570.4	NA	NA	1.12879	1.36381	NA	NA
Solyc01g010640.2	NA	NA	NA	NA	NA	-3.01682
Solyc01g010640.3	NA	1.6045	-1.13784	-1.37581	NA	NA
Solyc01g010650.3	NA	NA	2.77176	1.97711	NA	NA
Solyc01g010660.3	NA	1.02406	NA	NA	0.668151	NA
Solyc01g010700.2	NA	NA	NA	NA	NA	1.79387
Solyc01g010710.4	NA	NA	-1.48577	NA	NA	NA
Solyc01g010720.3	NA	NA	NA	NA	-0.437533	NA
Solyc01g010760.3	NA	NA	1.21037	NA	NA	NA
Solyc01g010830.4	NA	NA	NA	-1.31317	NA	NA
Solyc01g010870.3	NA	NA	-1.00942	NA	NA	NA
Solyc01g010880.3	NA	NA	1.03415	NA	0.508103	NA
Solyc01g010910.2	NA	NA	-1.28677	NA	NA	NA
Solyc01g010950.3	NA	NA	1.55489	NA	NA	NA
Solyc01g010970.3	NA	NA	NA	1.67289	NA	NA
Solyc01g010990.2	NA	NA	1.52046	NA	NA	NA
Solyc01g011000.3	NA	-1.08697	NA	NA	NA	NA
Solyc01g011030.3	NA	NA	1.12602	1.04514	NA	NA
Solyc01g011090.4	NA	-2.23462	NA	NA	NA	NA
Solyc01g011100.2	NA	-2.48755	NA	NA	NA	NA
Solyc01g011105.1	NA	NA	-1.07461	NA	NA	NA
Solyc01g011277.1	NA	NA	NA	4.47716	NA	NA
Solyc01g011430.3	NA	NA	NA	NA	0.77873	NA
Solyc01g011430.4	1.20929	NA	NA	NA	NA	NA
Solyc01g014100.2	NA	NA	NA	NA	NA	NA
Solyc01g014103.1	NA	NA	NA	NA	-0.876509	NA
Solyc01g014140.3	NA	NA	-1.05058	NA	NA	NA
Solyc01g014180.3	NA	NA	NA	1.15627	-0.691353	NA
Solyc01g014250.2	NA	-2.31158	1.85691	2.284	NA	NA
Solyc01g014320.3	NA	NA	NA	NA	0.982459	NA
Solyc01g014320.4	NA	1.27648	-2.62533	-2.17387	NA	NA
Solyc01g014480.3	NA	NA	1.16635	NA	NA	NA
Solyc01g014560.4	NA	-2.40542	-7.50292	NA	NA	NA
Solyc01g014620.1	NA	NA	2.11142	2.74216	NA	NA
Solyc01g014700.2	1.35863	NA	NA	4.85558	NA	NA
Solyc01g014840.3	1.27766	NA	3.63176	NA	NA	NA
Solyc01g015020.2	NA	NA	NA	NA	NA	1.91747
Solyc01g015293.1	NA	NA	1.36637	1.68897	NA	NA
Solyc01g016355.1	NA	NA	1.34153	NA	NA	NA
Solyc01g016410.4	NA	NA	1.04031	NA	NA	NA
Solyc01g016460.4	NA	-3.12709	NA	1.04158	NA	NA
Solyc01g016470.3	-1.18159	-1.27567	NA	NA	NA	NA
Solyc01g016720.2	NA	NA	NA	3.91462	NA	NA
Solyc01g017600.2	NA	NA	NA	NA	NA	-4.85672
Solyc01g018010.2	NA	NA	1.08265	1.30496	NA	NA
Solyc01g020190.2	NA	NA	4.22508	NA	NA	NA
Solyc01g020220.3	NA	NA	NA	2.23973	NA	NA
Solyc01g020340.2	NA	NA	NA	3.2789	NA	NA
Solyc01g020343.1	NA	NA	NA	3.04492	NA	NA
Solyc01g020347.1	NA	NA	NA	3.40788	NA	NA
Solyc01g020353.1	NA	NA	NA	2.77967	NA	NA
Solyc01g020357.1	NA	-2.44106	NA	NA	NA	NA
Solyc01g020520.4	NA	-1.00562	-1.40435	NA	NA	NA
Solyc01g021600.4	NA	NA	1.39242	NA	NA	NA
Solyc01g021740.1	NA	NA	NA	-1.31528	NA	NA
Solyc01g028803.1	NA	3.59907	-1.98713	-1.15883	NA	NA
Solyc01g028807.1	NA	-1.69746	NA	NA	NA	NA
Solyc01g028810.3	NA	NA	1.23693	NA	NA	NA
Solyc01g028830.3	NA	NA	NA	NA	-0.492015	NA
Solyc01g034080.1	NA	NA	NA	2.02849	NA	NA
Solyc01g044270.3	NA	-1.56153	NA	NA	NA	NA
Solyc01g044340.3	NA	NA	1.40345	NA	NA	NA
Solyc01g044350.3	NA	NA	1.43346	NA	NA	NA
Solyc01g044556.1	NA	NA	-1.14629	NA	NA	NA
Solyc01g044558.1	NA	NA	-1.18929	NA	NA	NA
Solyc01g049770.3	NA	-2.31347	NA	1.13731	NA	NA
Solyc01g049810.4	NA	NA	NA	2.24899	NA	NA
Solyc01g049880.3	NA	-5.44149	NA	2.69104	0.85412	NA
Solyc01g049910.4	1.22941	NA	NA	1.05729	NA	NA
Solyc01g049920.2	NA	NA	NA	2.80839	NA	NA
Solyc01g050010.3	NA	-1.31615	1.26019	1.50071	NA	NA
Solyc01g050040.4	NA	NA	1.65407	1.17438	NA	NA
Solyc01g050045.1	NA	NA	1.80903	NA	NA	NA
Solyc01g056320.1	1.34358	NA	2.63672	2.73473	NA	NA
Solyc01g056370.3	-5.80566	NA	NA	NA	NA	NA
Solyc01g056657.1	NA	-1.3396	NA	NA	NA	NA
Solyc01g056690.2	NA	NA	NA	NA	NA	-1.81684
Solyc01g056690.4	NA	1.66302	-1.70432	-1.60703	NA	NA
Solyc01g056720.4	NA	NA	1.23339	NA	NA	NA
Solyc01g056730.3	1.1585	NA	NA	NA	NA	NA
Solyc01g056780.2	NA	NA	NA	NA	NA	-1.88696
Solyc01g056790.3	NA	NA	NA	1.51848	NA	NA
Solyc01g056800.1	NA	NA	NA	1.32681	NA	NA
Solyc01g056850.2	NA	NA	NA	NA	NA	2.72814
Solyc01g057000.2	NA	NA	NA	NA	NA	7.75264
Solyc01g057000.3	NA	NA	6.74154	3.02236	NA	NA
Solyc01g057090.3	NA	NA	NA	NA	-0.69815	NA
Solyc01g057090.4	NA	NA	NA	1.00856	NA	NA
Solyc01g057165.1	NA	NA	NA	4.01989	NA	NA
Solyc01g057165.2	3.88088	NA	NA	NA	NA	NA
Solyc01g057210.3	NA	1.21215	-1.79784	-1.17939	-0.458279	NA
Solyc01g057310.4	NA	NA	-1.58851	NA	NA	NA
Solyc01g057430.3	NA	NA	NA	3.55926	NA	NA
Solyc01g057440.3	1.53824	NA	2.08351	NA	NA	NA
Solyc01g057445.1	NA	NA	1.59183	NA	NA	NA
Solyc01g057520.4	NA	NA	NA	-1.40351	NA	NA
Solyc01g057600.3	NA	NA	-1.5553	NA	NA	NA
Solyc01g057680.4	NA	NA	3.60008	NA	NA	NA
Solyc01g057707.1	NA	NA	1.59284	NA	NA	NA
Solyc01g057770.3	NA	1.88061	NA	-1.41073	NA	NA
Solyc01g057780.2	NA	NA	NA	NA	NA	1.51388
Solyc01g057780.3	NA	NA	NA	1.19663	NA	NA
Solyc01g057830.2	NA	NA	NA	NA	NA	-1.96813
Solyc01g057853.1	NA	NA	2.71483	2.61348	NA	NA
Solyc01g057910.3	NA	1.41295	NA	1.32924	NA	NA
Solyc01g058010.3	NA	NA	1.70975	NA	NA	NA
Solyc01g058020.4	NA	NA	1.91492	NA	NA	NA
Solyc01g058030.2	NA	NA	NA	-2.06694	NA	NA
Solyc01g058100.2	-1.29768	NA	1.34051	NA	NA	NA
Solyc01g058160.3	NA	NA	NA	2.25392	NA	NA
Solyc01g058170.4	NA	NA	NA	1.88186	NA	NA
Solyc01g058190.4	NA	-1.47488	NA	NA	NA	NA
Solyc01g058250.2	NA	NA	3.15293	NA	0.536918	NA
Solyc01g058260.2	NA	NA	NA	NA	NA	2.66847
Solyc01g058260.4	NA	1.31247	NA	-1.21345	NA	NA
Solyc01g058270.3	NA	NA	-1.50826	NA	NA	NA
Solyc01g058320.3	NA	NA	NA	NA	0.667294	NA
Solyc01g058390.3	NA	-1.24383	NA	NA	NA	NA
Solyc01g058520.4	NA	NA	NA	1.61979	NA	NA
Solyc01g058530.4	NA	NA	NA	1.01748	NA	NA
Solyc01g058720.2	NA	NA	NA	NA	NA	-2.76217
Solyc01g058720.3	NA	NA	NA	NA	-0.86687	NA
Solyc01g058720.4	NA	5.1913	NA	-1.99782	NA	NA
Solyc01g059860.3	NA	NA	-1.1088	NA	NA	NA
Solyc01g059870.3	NA	NA	NA	NA	-0.587497	NA
Solyc01g059870.4	NA	1.15139	-2.0137	NA	NA	NA
Solyc01g059920.4	NA	NA	-1.07916	NA	NA	NA
Solyc01g059940.2	-3.07859	NA	NA	NA	NA	NA
Solyc01g059965.1	NA	-2.18197	NA	NA	NA	NA
Solyc01g060020.4	NA	-2.20103	NA	NA	NA	NA
Solyc01g060070.2	NA	NA	NA	NA	NA	2.73322
Solyc01g060070.3	NA	NA	-1.64297	-1.96162	0.72849	NA
Solyc01g060130.3	NA	NA	3.77355	2.8487	NA	NA
Solyc01g060140.4	NA	NA	1.09188	NA	NA	NA
Solyc01g060170.4	NA	NA	1.18731	NA	NA	NA
Solyc01g060180.2	NA	NA	NA	NA	NA	-1.88865
Solyc01g060180.4	NA	1.64299	NA	-1.09992	NA	NA
Solyc01g060240.2	NA	NA	NA	NA	NA	-3.68699
Solyc01g060240.4	NA	-1.04757	NA	NA	NA	NA
Solyc01g060250.2	1.14036	NA	NA	1.30181	NA	NA
Solyc01g060410.4	NA	NA	-1.49329	NA	NA	NA
Solyc01g065490.4	NA	NA	1.66244	NA	NA	NA
Solyc01g065500.2	NA	NA	NA	NA	NA	-1.68645
Solyc01g065510.2	NA	NA	NA	NA	NA	-2.27244
Solyc01g065530.2	NA	NA	NA	NA	NA	1.52259
Solyc01g065550.3	NA	1.32681	1.59504	NA	NA	NA
Solyc01g065560.4	NA	NA	1.80394	NA	NA	NA
Solyc01g065580.2	NA	NA	NA	NA	NA	1.78189
Solyc01g065580.4	NA	-2.4115	NA	NA	NA	NA
Solyc01g065680.2	NA	NA	NA	2.27576	NA	NA
Solyc01g065690.3	1.25789	1.79133	NA	NA	NA	NA
Solyc01g065700.2	NA	NA	NA	NA	NA	-4.32125
Solyc01g065700.3	1.16337	NA	-4.39272	-2.3502	-0.929621	NA
Solyc01g065740.3	NA	NA	NA	1.34051	NA	NA
Solyc01g065750.2	NA	1.38269	NA	NA	NA	NA
Solyc01g065840.4	NA	NA	NA	1.75659	NA	NA
Solyc01g066020.3	NA	NA	NA	3.64296	NA	NA
Solyc01g066040.2	NA	NA	-2.24303	-1.26739	NA	NA
Solyc01g066060.4	NA	-1.41414	NA	1.44686	NA	NA
Solyc01g066100.2	NA	NA	4.68389	3.82922	NA	NA
Solyc01g066110.2	NA	NA	5.58637	7.75152	NA	NA
Solyc01g066160.1	NA	NA	-3.00107	NA	NA	NA
Solyc01g066190.1	NA	NA	NA	2.36816	NA	NA
Solyc01g066200.1	NA	-1.96381	1.72925	NA	NA	NA
Solyc01g066260.2	NA	1.70522	NA	NA	NA	NA
Solyc01g066310.4	1.02496	NA	NA	NA	NA	NA
Solyc01g066430.2	NA	NA	NA	NA	NA	2.3003
Solyc01g066430.3	NA	4.08492	2.66854	2.17317	-0.360274	NA
Solyc01g066440.2	NA	NA	NA	NA	NA	-3.79761
Solyc01g066440.3	NA	-2.34184	-1.40315	NA	NA	NA
Solyc01g066457.1	NA	NA	-1.00497	-1.47976	NA	NA
Solyc01g066490.2	NA	NA	-1.15407	NA	NA	NA
Solyc01g066500.1	NA	NA	NA	2.62648	NA	NA
Solyc01g066520.3	NA	-1.08784	NA	NA	NA	NA
Solyc01g066570.3	NA	-2.32009	NA	2.13775	NA	NA
Solyc01g066590.3	NA	1.42187	NA	NA	NA	NA
Solyc01g066610.4	NA	-2.02835	NA	NA	NA	NA
Solyc01g066620.4	NA	NA	NA	2.74521	NA	NA
Solyc01g066640.2	NA	NA	NA	1.06792	NA	NA
Solyc01g066680.2	NA	NA	NA	NA	NA	-5.50627
Solyc01g066680.3	NA	NA	-2.62597	-1.88444	NA	NA
Solyc01g066690.3	NA	NA	NA	NA	-0.324669	NA
Solyc01g066700.4	NA	NA	NA	-1.82685	NA	NA
Solyc01g066720.3	NA	NA	2.18734	NA	NA	NA
Solyc01g066730.4	NA	-2.89463	NA	NA	NA	NA
Solyc01g066740.3	NA	NA	-1.55525	NA	NA	NA
Solyc01g066770.3	NA	NA	NA	1.00731	NA	NA
Solyc01g066850.4	NA	NA	NA	-3.81748	NA	NA
Solyc01g066860.2	NA	NA	NA	NA	NA	-2.97923
Solyc01g066860.3	NA	NA	-1.15755	NA	NA	NA
Solyc01g066870.3	NA	2.16548	NA	NA	-0.565138	NA
Solyc01g066900.4	NA	NA	-1.00508	NA	NA	NA
Solyc01g066910.2	NA	NA	NA	NA	NA	NA
Solyc01g066910.3	NA	3.81006	-2.80281	1.64305	NA	NA
Solyc01g066940.3	NA	NA	1.35098	NA	-0.581065	NA
Solyc01g066980.3	NA	NA	2.58807	NA	NA	NA
Solyc01g067000.4	NA	NA	1.06119	NA	NA	NA
Solyc01g067010.3	NA	3.99523	1.22638	NA	-0.578043	NA
Solyc01g067020.4	NA	NA	2.53771	-1.51423	NA	NA
Solyc01g067030.2	-1.12979	-3.38863	NA	1.6505	NA	NA
Solyc01g067040.2	NA	NA	1.93464	NA	NA	NA
Solyc01g067080.3	-1.2047	NA	NA	NA	NA	NA
Solyc01g067090.4	1.41669	1.16886	NA	NA	NA	NA
Solyc01g067120.4	NA	2.53955	NA	-3.77317	NA	NA
Solyc01g067210.4	NA	NA	NA	2.1541	NA	NA
Solyc01g067220.1	NA	NA	-2.25736	NA	NA	NA
Solyc01g067250.3	NA	NA	-1.33456	NA	NA	NA
Solyc01g067270.4	NA	NA	-1.1378	NA	NA	NA
Solyc01g067295.1	NA	NA	NA	-1.10703	NA	NA
Solyc01g067300.3	NA	NA	2.5698	NA	-0.339356	NA
Solyc01g067340.2	NA	NA	NA	NA	0.86959	NA
Solyc01g067370.3	-2.00987	NA	NA	NA	NA	NA
Solyc01g067380.4	NA	NA	1.07601	NA	NA	NA
Solyc01g067390.3	NA	NA	NA	NA	-0.534628	NA
Solyc01g067440.4	NA	NA	-1.90435	-2.21785	NA	NA
Solyc01g067460.2	NA	NA	NA	NA	-0.913973	NA
Solyc01g067460.3	NA	NA	1.5342	NA	NA	NA
Solyc01g067480.4	NA	NA	-1.42075	NA	NA	NA
Solyc01g067510.3	NA	-2.3348	NA	NA	NA	NA
Solyc01g067560.3	1.25606	NA	NA	NA	NA	NA
Solyc01g067570.3	NA	NA	1.17639	NA	NA	NA
Solyc01g067600.2	NA	NA	NA	NA	NA	2.1018
Solyc01g067620.3	NA	NA	-1.62052	NA	NA	NA
Solyc01g067660.3	NA	4.79159	NA	-1.15563	NA	NA
Solyc01g067680.3	NA	-2.02739	NA	NA	0.413028	NA
Solyc01g067690.4	NA	NA	-1.55874	NA	NA	NA
Solyc01g067710.3	NA	NA	1.42625	NA	0.251913	NA
Solyc01g067730.3	-1.062	NA	NA	NA	NA	NA
Solyc01g067740.3	NA	NA	1.31972	NA	NA	NA
Solyc01g067790.3	NA	-1.67225	-2.27152	-1.1181	NA	NA
Solyc01g067830.3	NA	NA	3.01447	1.18454	NA	NA
Solyc01g067850.2	-1.87987	NA	NA	NA	NA	NA
Solyc01g067870.3	-4.39096	NA	NA	NA	NA	NA
Solyc01g067880.3	NA	NA	NA	4.22045	NA	NA
Solyc01g067890.2	NA	NA	NA	NA	NA	-1.88282
Solyc01g067890.3	NA	NA	NA	NA	0.827463	NA
Solyc01g067890.4	NA	NA	-1.13435	NA	NA	NA
Solyc01g067895.1	NA	NA	1.06234	NA	NA	NA
Solyc01g067900.2	NA	NA	NA	NA	NA	-2.26503
Solyc01g067900.3	NA	NA	-1.8046	NA	NA	NA
Solyc01g068000.4	NA	NA	NA	-1.15576	NA	NA
Solyc01g068020.2	NA	NA	NA	NA	NA	-1.66935
Solyc01g068030.2	NA	NA	NA	NA	NA	-2.51252
Solyc01g068045.2	-1.54108	NA	NA	NA	NA	NA
Solyc01g068050.3	NA	-1.14698	NA	NA	NA	NA
Solyc01g068060.4	NA	1.00894	NA	NA	NA	NA
Solyc01g068075.1	NA	NA	NA	2.08743	NA	NA
Solyc01g068080.4	NA	NA	-1.11274	NA	NA	NA
Solyc01g068100.4	NA	1.03472	NA	NA	NA	NA
Solyc01g068130.2	NA	NA	NA	NA	NA	-2.76073
Solyc01g068130.4	NA	NA	NA	-1.98238	NA	NA
Solyc01g068160.3	NA	NA	NA	NA	-0.363063	NA
Solyc01g068250.2	NA	NA	-1.16964	NA	NA	NA
Solyc01g068260.4	NA	NA	1.22794	NA	NA	NA
Solyc01g068330.2	NA	NA	NA	NA	NA	1.5615
Solyc01g068330.4	NA	NA	1.10943	NA	NA	NA
Solyc01g068350.3	NA	NA	-1.59202	NA	NA	NA
Solyc01g068360.4	NA	NA	-1.64707	NA	NA	NA
Solyc01g068370.4	NA	-1.65369	3.41369	1.13956	NA	NA
Solyc01g068380.3	NA	-1.28612	NA	1.50418	NA	NA
Solyc01g068400.3	NA	NA	NA	NA	-0.49821	NA
Solyc01g068410.4	NA	NA	-6.87063	-2.16581	NA	NA
Solyc01g068420.5	-3.41446	NA	NA	NA	NA	NA
Solyc01g068460.4	NA	NA	NA	1.17555	NA	NA
Solyc01g068470.4	NA	NA	-1.04773	NA	NA	NA
Solyc01g068490.4	NA	1.23903	1.34677	NA	NA	NA
Solyc01g068540.3	NA	-1.79906	NA	1.78227	NA	NA
Solyc01g068550.3	-3.23923	NA	NA	NA	NA	NA
Solyc01g068560.3	NA	1.58333	NA	NA	1.60061	NA
Solyc01g073640.2	NA	NA	NA	NA	NA	-4.33405
Solyc01g073640.3	NA	NA	NA	NA	1.9553	NA
Solyc01g073650.3	NA	NA	NA	NA	-0.271152	NA
Solyc01g073660.3	NA	NA	NA	NA	1.06667	NA
Solyc01g073680.3	NA	NA	NA	NA	1.79396	NA
Solyc01g073710.2	NA	1.21253	NA	-1.22833	NA	NA
Solyc01g073720.2	NA	1.22448	NA	NA	NA	NA
Solyc01g073740.3	NA	NA	NA	NA	-0.540288	NA
Solyc01g073750.4	NA	NA	-1.28864	NA	NA	NA
Solyc01g073780.2	-1.45823	NA	-1.834	NA	NA	NA
Solyc01g073800.2	NA	2.43628	NA	NA	NA	NA
Solyc01g073820.4	NA	2.0851	2.93136	NA	NA	NA
Solyc01g073860.3	NA	NA	NA	-6.6684	NA	NA
Solyc01g073880.2	NA	NA	1.51741	1.11743	NA	NA
Solyc01g073890.3	NA	1.59652	4.53087	NA	NA	NA
Solyc01g073900.4	NA	NA	1.07483	NA	NA	NA
Solyc01g073905.1	NA	NA	2.00169	NA	NA	NA
Solyc01g073910.4	NA	NA	1.29129	NA	NA	NA
Solyc01g073985.1	NA	NA	NA	1.53653	NA	NA
Solyc01g074000.2	NA	NA	NA	NA	NA	-6.35543
Solyc01g074000.3	NA	-1.42924	NA	-1.13409	NA	NA
Solyc01g074020.3	NA	NA	NA	NA	-0.257306	NA
Solyc01g074030.3	-1.1647	NA	-1.35477	NA	NA	NA
Solyc01g079080.3	NA	NA	-2.64649	NA	NA	NA
Solyc01g079100.3	NA	NA	-1.91072	NA	NA	NA
Solyc01g079110.2	NA	NA	NA	NA	NA	-5.33335
Solyc01g079110.4	NA	-1.11401	NA	-1.4058	NA	NA
Solyc01g079130.2	-1.48407	NA	NA	NA	NA	NA
Solyc01g079140.2	NA	3.07492	NA	-1.20734	NA	NA
Solyc01g079150.4	NA	2.29749	NA	-1.86793	NA	NA
Solyc01g079160.4	NA	NA	-2.01603	-2.2786	NA	NA
Solyc01g079170.3	NA	3.51967	4.37222	-3.7502	NA	NA
Solyc01g079180.4	NA	-1.3754	-1.88235	-2.66561	NA	NA
Solyc01g079200.4	NA	6.18401	NA	-1.83146	NA	NA
Solyc01g079200.5	1.13761	NA	NA	NA	NA	NA
Solyc01g079220.4	NA	1.07389	NA	NA	NA	NA
Solyc01g079240.2	NA	NA	NA	NA	NA	-3.72084
Solyc01g079240.3	NA	NA	-1.17118	NA	NA	NA
Solyc01g079260.2	NA	NA	NA	NA	NA	2.7286
Solyc01g079260.4	NA	4.26714	1.10488	-1.50294	NA	NA
Solyc01g079260.5	1.01675	NA	NA	NA	NA	NA
Solyc01g079270.1	-2.22889	NA	-2.55175	-4.80806	NA	NA
Solyc01g079300.3	NA	NA	NA	NA	0.513252	NA
Solyc01g079300.5	1.30301	NA	NA	NA	NA	NA
Solyc01g079310.3	NA	-1.07929	NA	NA	NA	NA
Solyc01g079320.4	NA	-3.45972	NA	1.54163	NA	NA
Solyc01g079340.2	NA	NA	NA	NA	NA	-1.44949
Solyc01g079350.3	NA	1.20136	NA	NA	-0.506921	NA
Solyc01g079360.3	NA	NA	NA	NA	1.70836	NA
Solyc01g079360.4	NA	-1.46634	-1.36376	NA	NA	NA
Solyc01g079370.4	NA	NA	-1.63409	NA	NA	NA
Solyc01g079370.5	-1.21222	NA	NA	NA	NA	NA
Solyc01g079390.3	NA	NA	NA	NA	-0.380189	NA
Solyc01g079400.3	NA	NA	-1.35953	NA	NA	NA
Solyc01g079410.2	NA	NA	NA	NA	NA	-3.11885
Solyc01g079410.3	NA	NA	-1.79168	NA	-0.215824	NA
Solyc01g079430.2	NA	-1.61443	NA	NA	NA	NA
Solyc01g079460.2	NA	NA	-1.2213	-1.21794	NA	NA
Solyc01g079470.3	NA	NA	NA	NA	1.30995	NA
Solyc01g079470.4	NA	-1.21941	NA	1.32173	NA	NA
Solyc01g079470.5	-1.20102	NA	NA	NA	NA	NA
Solyc01g079480.3	NA	2.2298	NA	NA	-0.409322	NA
Solyc01g079500.2	NA	NA	NA	NA	NA	-2.93544
Solyc01g079500.4	NA	-1.75633	-2.52466	-1.85352	NA	NA
Solyc01g079520.3	NA	NA	-2.76381	-1.056	NA	NA
Solyc01g079530.3	NA	NA	NA	NA	1.27884	NA
Solyc01g079550.2	NA	NA	1.27887	NA	NA	NA
Solyc01g079570.2	NA	NA	NA	NA	NA	-4.44173
Solyc01g079570.3	NA	NA	-1.60372	NA	NA	NA
Solyc01g079580.2	NA	NA	NA	NA	NA	-3.48277
Solyc01g079580.3	NA	1.11142	-2.05501	-2.0726	-1.17495	NA
Solyc01g079590.3	NA	NA	2.15287	NA	NA	NA
Solyc01g079600.2	NA	NA	NA	NA	NA	4.45932
Solyc01g079600.3	NA	NA	NA	NA	-0.18394	NA
Solyc01g079600.4	NA	3.24983	NA	NA	NA	NA
Solyc01g079610.3	NA	NA	2.97745	1.11981	NA	NA
Solyc01g079620.4	NA	2.30271	NA	NA	NA	NA
Solyc01g079650.2	NA	NA	NA	NA	NA	1.56333
Solyc01g079650.3	NA	NA	-1.35037	NA	NA	NA
Solyc01g079660.2	NA	4.84527	NA	NA	NA	5.23559
Solyc01g079670.2	NA	2.6085	NA	1.58963	NA	NA
Solyc01g079680.3	NA	NA	-1.22532	NA	NA	NA
Solyc01g079690.4	NA	NA	-1.52853	NA	NA	NA
Solyc01g079700.3	NA	NA	-1.22133	NA	NA	NA
Solyc01g079710.3	NA	-1.21108	NA	1.73237	NA	NA
Solyc01g079790.2	NA	NA	NA	NA	NA	-2.58621
Solyc01g079790.4	NA	NA	NA	-1.7105	NA	NA
Solyc01g079810.4	NA	NA	NA	-1.02692	NA	NA
Solyc01g079830.3	NA	NA	-3.50589	-5.84992	NA	NA
Solyc01g079850.2	NA	NA	NA	NA	NA	-2.53407
Solyc01g079850.3	NA	-1.16383	NA	NA	NA	NA
Solyc01g079870.2	NA	NA	NA	NA	NA	1.91342
Solyc01g079870.4	NA	NA	1.69625	NA	NA	NA
Solyc01g079920.4	-1.62014	NA	NA	NA	NA	NA
Solyc01g079930.3	NA	NA	2.91945	NA	NA	NA
Solyc01g079940.4	NA	NA	1.52198	-1.76145	NA	NA
Solyc01g079960.2	-1.49605	NA	NA	NA	NA	NA
Solyc01g079980.3	NA	NA	-1.83846	NA	NA	NA
Solyc01g080010.2	1.63815	NA	2.81405	1.584	NA	1.67785
Solyc01g080020.2	NA	NA	1.13403	NA	2.12214	NA
Solyc01g080030.3	1.91925	NA	7.63486	NA	NA	NA
Solyc01g080050.4	NA	NA	-1.29411	NA	NA	NA
Solyc01g080070.2	NA	NA	NA	NA	NA	-3.83098
Solyc01g080070.4	NA	-1.30967	NA	NA	NA	NA
Solyc01g080100.3	NA	NA	-1.19274	NA	NA	NA
Solyc01g080130.2	NA	-1.34231	NA	NA	NA	-1.84148
Solyc01g080150.2	NA	NA	NA	NA	NA	2.31221
Solyc01g080160.4	NA	NA	NA	-1.28789	NA	NA
Solyc01g080190.3	NA	-3.351	NA	2.44012	NA	NA
Solyc01g080210.3	NA	NA	NA	1.05629	NA	NA
Solyc01g080220.2	NA	NA	NA	NA	NA	1.55547
Solyc01g080220.3	NA	-2.09344	NA	NA	NA	NA
Solyc01g080240.4	NA	1.14851	NA	NA	NA	NA
Solyc01g080280.2	NA	NA	NA	NA	NA	-2.5157
Solyc01g080280.3	NA	1.26678	NA	-1.58547	NA	NA
Solyc01g080290.2	NA	NA	NA	NA	NA	-3.42031
Solyc01g080290.3	NA	1.3098	-1.21605	NA	-0.907379	NA
Solyc01g080310.4	NA	NA	NA	1.02825	NA	NA
Solyc01g080340.3	NA	-1.64236	NA	NA	NA	NA
Solyc01g080360.3	NA	NA	NA	1.20321	NA	NA
Solyc01g080370.3	NA	NA	NA	3.95025	NA	NA
Solyc01g080380.4	NA	2.05869	NA	NA	NA	NA
Solyc01g080410.3	NA	NA	NA	1.72269	NA	NA
Solyc01g080420.1	NA	NA	NA	2.83358	NA	NA
Solyc01g080450.4	NA	-1.94491	1.17827	NA	NA	NA
Solyc01g080460.3	1.45505	1.84852	-2.22786	-1.90136	NA	NA
Solyc01g080470.3	NA	1.00824	NA	NA	NA	NA
Solyc01g080480.4	NA	NA	1.35578	NA	NA	NA
Solyc01g080500.2	NA	1.49704	1.6379	1.07623	NA	NA
Solyc01g080510.3	NA	1.55942	NA	-1.01029	NA	NA
Solyc01g080530.3	-1.04626	NA	NA	NA	NA	NA
Solyc01g080570.4	NA	NA	4.17912	NA	NA	NA
Solyc01g080590.3	NA	1.14906	-1.41349	-1.13116	NA	NA
Solyc01g080600.2	NA	NA	NA	NA	NA	-5.55829
Solyc01g080600.4	NA	-2.31519	NA	NA	NA	NA
Solyc01g080640.3	NA	-1.2215	NA	NA	NA	NA
Solyc01g080680.4	-1.22653	NA	NA	NA	NA	NA
Solyc01g080690.3	NA	NA	1.01425	NA	NA	NA
Solyc01g080700.4	NA	NA	-1.12075	NA	NA	NA
Solyc01g080720.4	NA	-2.15928	1.46914	1.57394	NA	NA
Solyc01g080750.2	NA	NA	NA	NA	NA	-4.54189
Solyc01g080750.3	NA	NA	-4.96614	NA	NA	NA
Solyc01g080760.2	NA	NA	NA	NA	NA	2.46006
Solyc01g080770.2	NA	NA	NA	NA	NA	-2.03604
Solyc01g080770.3	NA	-1.15257	NA	NA	-0.753333	NA
Solyc01g080790.2	NA	NA	NA	NA	NA	NA
Solyc01g080800.3	1.23588	-1.56504	2.58786	-1.35324	NA	NA
Solyc01g080810.3	NA	NA	-1.03781	-1.0119	NA	NA
Solyc01g080830.3	NA	NA	NA	-1.12783	NA	NA
Solyc01g080850.4	NA	NA	1.1543	NA	NA	NA
Solyc01g080860.3	NA	NA	NA	NA	-0.405925	NA
Solyc01g080870.2	NA	NA	NA	NA	NA	1.54688
Solyc01g080870.3	NA	6.1601	-1.28383	-4.17549	-0.373006	NA
Solyc01g080880.3	NA	NA	NA	NA	-0.51224	NA
Solyc01g080890.2	NA	1.94225	NA	NA	NA	NA
Solyc01g080900.4	NA	1.53995	-2.97525	-1.11918	NA	NA
Solyc01g080910.2	NA	-2.30084	-1.03038	NA	NA	NA
Solyc01g080920.3	NA	NA	-1.7365	-3.24358	NA	NA
Solyc01g080920.4	-1.46285	NA	NA	NA	NA	NA
Solyc01g081000.3	NA	NA	1.07716	1.47067	NA	NA
Solyc01g081010.2	NA	NA	NA	NA	NA	1.58147
Solyc01g081010.3	NA	NA	NA	NA	-0.348834	NA
Solyc01g081020.1	NA	-2.4296	NA	1.99593	NA	NA
Solyc01g081033.1	NA	NA	4.28958	5.12556	NA	NA
Solyc01g081040.4	NA	-1.27031	NA	1.00828	NA	NA
Solyc01g081110.4	NA	-1.77972	NA	1.5924	NA	NA
Solyc01g081120.2	NA	NA	NA	1.97187	NA	NA
Solyc01g081150.3	NA	NA	NA	NA	-0.518731	NA
Solyc01g081160.3	NA	NA	NA	NA	-1.37752	NA
Solyc01g081185.1	NA	NA	1.54225	1.89628	NA	NA
Solyc01g081190.4	NA	1.37721	-1.19627	NA	NA	NA
Solyc01g081210.4	NA	NA	-2.2162	NA	NA	NA
Solyc01g081230.2	NA	NA	NA	1.67095	NA	NA
Solyc01g081240.3	NA	NA	NA	2.90954	NA	NA
Solyc01g081250.3	NA	NA	6.5466	1.91844	NA	NA
Solyc01g081300.4	NA	NA	NA	1.20708	NA	NA
Solyc01g081310.2	NA	NA	NA	NA	NA	3.18321
Solyc01g081310.3	NA	4.22988	2.24868	NA	-0.48454	NA
Solyc01g081330.3	NA	-1.13193	-1.16505	NA	NA	NA
Solyc01g081390.4	NA	-1.9605	NA	1.93863	NA	NA
Solyc01g081400.3	NA	-1.43733	NA	1.6099	NA	NA
Solyc01g081410.4	NA	-1.076	NA	1.6894	NA	NA
Solyc01g081430.4	NA	NA	-1.15678	NA	NA	NA
Solyc01g081440.2	NA	NA	NA	NA	NA	-3.08809
Solyc01g081440.3	NA	-2.05545	NA	NA	NA	NA
Solyc01g081450.3	NA	2.30862	NA	NA	NA	NA
Solyc01g081470.3	NA	NA	NA	NA	-0.467909	NA
Solyc01g081480.2	NA	NA	NA	NA	NA	-2.21645
Solyc01g081480.3	NA	2.29708	-2.50285	-2.82252	NA	NA
Solyc01g081510.4	NA	NA	NA	1.05205	NA	NA
Solyc01g081560.2	NA	-4.67759	1.08325	2.91915	NA	NA
Solyc01g081570.2	NA	NA	NA	NA	NA	-3.10298
Solyc01g081570.3	NA	-1.32703	-1.59915	NA	NA	NA
Solyc01g081600.2	NA	NA	NA	NA	NA	NA
Solyc01g081600.3	NA	NA	7.32673	NA	NA	NA
Solyc01g081640.4	NA	NA	NA	1.836	NA	NA
Solyc01g086640.2	NA	NA	NA	NA	-0.713588	NA
Solyc01g086650.3	NA	1.79976	NA	NA	-0.690845	NA
Solyc01g086660.2	NA	3.47052	2.86761	NA	NA	NA
Solyc01g086670.3	NA	5.40266	2.73448	NA	NA	NA
Solyc01g086680.4	NA	NA	4.30334	NA	NA	NA
Solyc01g086690.2	NA	-1.89105	NA	NA	NA	NA
Solyc01g086700.4	NA	NA	-3.4264	NA	NA	NA
Solyc01g086710.4	NA	-2.32454	NA	1.27645	NA	NA
Solyc01g086720.2	NA	NA	NA	NA	NA	-3.33815
Solyc01g086730.4	2.3435	2.52895	2.81444	NA	NA	NA
Solyc01g086740.3	NA	NA	2.19025	NA	NA	NA
Solyc01g086810.2	1.28972	NA	1.21602	1.48124	NA	NA
Solyc01g086820.2	NA	NA	NA	NA	NA	-5.72725
Solyc01g086820.4	NA	-1.3536	NA	-1.05896	NA	NA
Solyc01g086840.3	NA	NA	-2.22235	-2.14041	NA	NA
Solyc01g086850.3	NA	1.04869	1.21776	NA	NA	NA
Solyc01g086860.3	NA	-1.76922	1.17731	NA	NA	NA
Solyc01g086870.3	NA	NA	NA	NA	0.785956	NA
Solyc01g086920.2	NA	NA	NA	NA	NA	-7.69119
Solyc01g086920.3	NA	NA	-1.14536	NA	NA	NA
Solyc01g086930.4	NA	-1.5307	NA	NA	NA	NA
Solyc01g086940.2	NA	1.17024	-1.16714	-1.09291	NA	NA
Solyc01g086950.4	NA	1.81871	-1.35911	-1.26997	NA	NA
Solyc01g086960.2	NA	NA	NA	NA	NA	1.78835
Solyc01g086960.3	NA	NA	1.1416	NA	NA	NA
Solyc01g086970.2	NA	NA	NA	NA	NA	2.28552
Solyc01g086975.1	NA	NA	1.91343	NA	NA	NA
Solyc01g087005.1	1.10886	NA	NA	NA	NA	NA
Solyc01g087010.3	-1.76742	NA	NA	NA	NA	NA
Solyc01g087020.2	NA	NA	1.0526	NA	NA	NA
Solyc01g087030.3	NA	1.81989	NA	1.06348	NA	NA
Solyc01g087040.2	NA	NA	NA	NA	0.47992	-1.85362
Solyc01g087060.4	NA	-1.29445	NA	1.40753	NA	NA
Solyc01g087070.4	NA	NA	1.88058	NA	NA	NA
Solyc01g087080.4	NA	NA	-3.22068	NA	NA	NA
Solyc01g087095.2	NA	NA	2.44447	NA	NA	NA
Solyc01g087140.4	NA	NA	-2.60751	NA	NA	NA
Solyc01g087150.3	NA	1.96896	-2.20902	-3.1314	NA	NA
Solyc01g087160.2	NA	1.35385	NA	NA	NA	NA
Solyc01g087180.4	NA	NA	2.6308	NA	NA	NA
Solyc01g087190.4	NA	1.10849	-1.01076	-1.04681	NA	NA
Solyc01g087210.2	NA	NA	NA	NA	NA	-2.30835
Solyc01g087240.2	NA	NA	NA	NA	NA	1.94002
Solyc01g087250.2	NA	NA	NA	NA	NA	1.63355
Solyc01g087260.3	NA	NA	NA	NA	0.673405	NA
Solyc01g087260.4	NA	2.73454	-1.71366	-2.17408	NA	NA
Solyc01g087270.3	NA	2.8658	-2.17362	-3.35929	1.38662	NA
Solyc01g087340.3	NA	NA	NA	1.35612	NA	NA
Solyc01g087360.3	NA	NA	-3.00001	NA	NA	NA
Solyc01g087370.2	NA	NA	-1.57758	NA	NA	NA
Solyc01g087410.4	NA	NA	NA	1.69601	NA	NA
Solyc01g087420.4	1.25321	NA	NA	1.12664	NA	NA
Solyc01g087450.3	NA	2.12162	NA	-2.15172	0.506388	NA
Solyc01g087470.3	NA	NA	2.67855	NA	NA	NA
Solyc01g087490.3	NA	NA	NA	NA	0.280662	NA
Solyc01g087490.4	NA	NA	1.1909	NA	NA	NA
Solyc01g087500.2	NA	NA	NA	NA	NA	-4.97897
Solyc01g087500.3	NA	NA	-2.80052	NA	NA	NA
Solyc01g087530.3	NA	NA	1.48382	NA	NA	NA
Solyc01g087540.2	NA	NA	NA	NA	NA	-3.02262
Solyc01g087560.2	NA	NA	NA	NA	NA	-2.2107
Solyc01g087560.3	NA	NA	-1.05749	-2.36463	-0.661649	NA
Solyc01g087570.2	NA	NA	NA	-1.03347	NA	NA
Solyc01g087580.3	NA	5.33978	1.29426	2.50826	NA	NA
Solyc01g087590.2	NA	NA	NA	NA	NA	2.97352
Solyc01g087590.3	NA	4.22527	NA	NA	1.44574	NA
Solyc01g087620.3	NA	1.16664	NA	NA	NA	NA
Solyc01g087630.2	NA	1.35067	NA	NA	NA	NA
Solyc01g087660.2	NA	NA	1.11779	NA	NA	NA
Solyc01g087670.3	NA	-2.13083	NA	1.10291	NA	NA
Solyc01g087680.4	NA	-1.70989	NA	NA	NA	NA
Solyc01g087690.2	NA	NA	NA	NA	1.10235	NA
Solyc01g087690.3	NA	NA	-1.82033	NA	NA	NA
Solyc01g087710.2	NA	NA	NA	-1.92277	NA	-4.48057
Solyc01g087740.1	NA	-1.16961	-1.74298	NA	-1.09818	NA
Solyc01g087750.2	NA	NA	NA	NA	NA	-2.82751
Solyc01g087750.4	NA	NA	NA	-2.69672	NA	NA
Solyc01g087760.2	NA	-2.03845	NA	1.95813	NA	NA
Solyc01g087770.4	NA	-2.66918	NA	2.02999	NA	NA
Solyc01g087780.2	NA	-1.75753	NA	1.75551	NA	NA
Solyc01g087790.2	NA	-2.60293	NA	1.88486	0.923023	NA
Solyc01g087800.2	NA	-3.39511	NA	NA	0.910459	NA
Solyc01g087810.2	NA	NA	1.05298	NA	NA	NA
Solyc01g087820.2	1.3006	-2.29364	NA	NA	0.543962	NA
Solyc01g087840.3	2.12712	NA	NA	NA	NA	NA
Solyc01g087850.2	NA	-1.92346	NA	NA	NA	-4.07569
Solyc01g087860.2	NA	-1.24299	NA	NA	NA	NA
Solyc01g087870.4	NA	NA	1.04339	NA	NA	NA
Solyc01g087880.3	NA	-1.77265	NA	NA	NA	NA
Solyc01g087890.3	NA	-1.69851	-1.61128	NA	NA	NA
Solyc01g087970.2	NA	NA	NA	NA	NA	-4.10896
Solyc01g087980.4	NA	NA	1.61855	1.35684	NA	NA
Solyc01g087990.3	NA	NA	-2.16791	NA	NA	NA
Solyc01g088050.2	NA	NA	NA	NA	NA	-1.66756
Solyc01g088050.3	NA	-2.03885	NA	NA	NA	NA
Solyc01g088060.3	NA	-1.03342	NA	NA	NA	NA
Solyc01g088080.3	NA	-1.06823	NA	NA	NA	NA
Solyc01g088160.4	NA	2.28926	1.2375	-1.41757	NA	NA
Solyc01g088160.5	-1.25397	NA	NA	NA	NA	NA
Solyc01g088170.3	NA	NA	NA	NA	-0.562676	NA
Solyc01g088170.4	NA	NA	-1.57091	NA	NA	NA
Solyc01g088250.4	NA	NA	-2.05534	NA	NA	NA
Solyc01g088260.3	NA	-2.17295	NA	NA	NA	NA
Solyc01g088300.2	NA	NA	NA	NA	NA	-2.37315
Solyc01g088300.3	NA	NA	NA	1.19397	NA	NA
Solyc01g088310.3	NA	-1.61698	NA	NA	NA	NA
Solyc01g088380.3	NA	-1.52365	-1.65878	NA	NA	NA
Solyc01g088390.3	NA	-1.85959	-1.42195	NA	NA	NA
Solyc01g088400.2	NA	NA	NA	NA	NA	-2.81133
Solyc01g088400.4	NA	NA	-1.124	NA	NA	NA
Solyc01g088430.4	NA	NA	-1.576	1.21106	NA	NA
Solyc01g088440.2	NA	-1.81443	NA	1.67109	NA	NA
Solyc01g088450.2	NA	-1.45073	NA	NA	NA	NA
Solyc01g088480.2	NA	NA	NA	NA	NA	-1.44264
Solyc01g088490.3	NA	NA	NA	2.89542	NA	NA
Solyc01g088500.3	NA	-2.27346	-1.56583	NA	NA	NA
Solyc01g088520.3	NA	1.80858	NA	-1.25646	NA	NA
Solyc01g088560.3	NA	NA	NA	-1.15543	NA	NA
Solyc01g088610.3	NA	NA	NA	NA	1.04978	NA
Solyc01g088620.3	-1.00543	NA	NA	NA	NA	NA
Solyc01g088630.3	NA	-3.27807	NA	1.1128	NA	NA
Solyc01g088650.3	NA	NA	NA	NA	-1.59305	NA
Solyc01g088650.4	NA	NA	1.57499	NA	NA	NA
Solyc01g088660.2	NA	NA	NA	NA	NA	3.03094
Solyc01g088660.3	NA	NA	NA	NA	-1.09459	NA
Solyc01g088670.3	NA	-1.11638	NA	1.03674	NA	NA
Solyc01g088690.3	NA	NA	1.2144	1.3732	NA	NA
Solyc01g088710.3	NA	NA	1.06344	NA	NA	NA
Solyc01g088750.3	NA	NA	NA	1.41339	NA	NA
Solyc01g088760.2	NA	NA	NA	NA	NA	2.90866
Solyc01g088760.4	NA	NA	-1.41084	-1.03902	NA	NA
Solyc01g088760.5	1.53621	NA	NA	NA	NA	NA
Solyc01g088780.3	NA	NA	-1.12517	NA	NA	NA
Solyc01g088810.3	NA	NA	NA	NA	-0.416297	NA
Solyc01g088810.4	NA	1.71106	NA	NA	NA	NA
Solyc01g088830.2	NA	NA	2.99228	NA	NA	NA
Solyc01g089850.2	NA	NA	NA	NA	NA	-5.92497
Solyc01g089850.4	NA	NA	-1.60103	-1.91145	NA	NA
Solyc01g089870.3	NA	-1.76491	NA	NA	NA	NA
Solyc01g089880.3	NA	NA	1.04593	NA	NA	NA
Solyc01g089890.3	NA	NA	2.89326	-1.96426	NA	NA
Solyc01g089910.4	NA	NA	1.63248	2.28749	NA	NA
Solyc01g089950.3	NA	-1.83545	NA	1.10652	NA	NA
Solyc01g089980.2	NA	NA	NA	NA	NA	-2.15158
Solyc01g090040.3	NA	NA	1.56115	2.09982	NA	NA
Solyc01g090120.3	NA	NA	1.15024	1.00754	NA	NA
Solyc01g090160.4	NA	-2.00197	NA	NA	NA	NA
Solyc01g090180.2	NA	NA	NA	NA	NA	-4.46786
Solyc01g090180.3	NA	NA	NA	NA	0.849742	NA
Solyc01g090180.4	NA	-1.40853	-1.07322	NA	NA	NA
Solyc01g090240.2	NA	NA	NA	NA	NA	-3.2328
Solyc01g090270.2	NA	NA	NA	NA	NA	-1.76624
Solyc01g090270.3	NA	NA	NA	NA	-0.76833	NA
Solyc01g090300.2	NA	NA	4.33216	2.58676	NA	NA
Solyc01g090310.3	NA	NA	5.86766	2.87554	NA	NA
Solyc01g090320.4	NA	NA	4.04542	NA	NA	NA
Solyc01g090340.2	NA	NA	NA	NA	0.66243	NA
Solyc01g090340.3	NA	1.15361	-2.73257	NA	NA	NA
Solyc01g090380.3	NA	-1.31959	NA	NA	NA	NA
Solyc01g090390.1	NA	-1.55567	1.44807	2.1248	NA	NA
Solyc01g090410.3	NA	NA	-3.10723	NA	NA	NA
Solyc01g090430.3	NA	NA	1.7498	NA	NA	NA
Solyc01g090440.2	NA	1.64167	-1.78219	NA	NA	NA
Solyc01g090460.3	NA	1.23396	NA	NA	NA	NA
Solyc01g090480.5	1.10929	NA	NA	NA	NA	NA
Solyc01g090490.1	NA	-3.51352	NA	1.02864	NA	NA
Solyc01g090510.2	NA	-3.45264	NA	3.70446	NA	NA
Solyc01g090515.1	NA	-3.30669	1.75925	4.18853	NA	NA
Solyc01g090530.3	NA	NA	NA	2.114	NA	NA
Solyc01g090550.3	NA	NA	NA	NA	-0.364689	NA
Solyc01g090560.4	NA	1.55843	-2.96559	-1.76494	NA	NA
Solyc01g090590.3	1.1199	NA	3.13521	NA	NA	NA
Solyc01g090610.3	-1.44725	NA	NA	NA	NA	NA
Solyc01g090630.5	-1.77937	NA	NA	NA	NA	NA
Solyc01g090650.1	NA	NA	1.23719	NA	NA	NA
Solyc01g090670.3	NA	-1.07466	NA	NA	NA	NA
Solyc01g090680.3	NA	-2.20657	NA	1.70659	NA	NA
Solyc01g090690.4	NA	-1.29794	NA	1.55666	NA	NA
Solyc01g090710.3	NA	NA	-1.04795	NA	NA	NA
Solyc01g090720.3	NA	NA	NA	NA	-0.585339	NA
Solyc01g090730.3	NA	NA	-1.9029	NA	NA	NA
Solyc01g090740.2	NA	NA	NA	NA	NA	1.86668
Solyc01g090740.3	NA	NA	NA	NA	0.660036	NA
Solyc01g090750.3	NA	-1.22723	NA	NA	NA	NA
Solyc01g090760.4	NA	NA	-1.24758	NA	NA	NA
Solyc01g090790.4	NA	2.15911	-1.62406	NA	NA	NA
Solyc01g090800.3	NA	3.00991	-2.13611	-1.16533	NA	NA
Solyc01g090840.3	NA	NA	1.56329	1.5049	-1.30671	NA
Solyc01g090860.3	1.16442	NA	NA	NA	NA	NA
Solyc01g090910.3	NA	NA	NA	NA	-0.768581	NA
Solyc01g090920.3	NA	-1.76522	NA	NA	NA	NA
Solyc01g090965.1	NA	1.02911	-3.1629	-1.9089	NA	NA
Solyc01g090970.2	NA	NA	NA	NA	NA	-6.69101
Solyc01g090970.3	NA	NA	NA	NA	0.821926	NA
Solyc01g091000.4	NA	NA	NA	2.81731	NA	NA
Solyc01g091030.3	NA	3.06021	NA	NA	NA	NA
Solyc01g091130.3	NA	NA	NA	NA	0.6593	NA
Solyc01g091130.4	NA	NA	2.17294	NA	NA	NA
Solyc01g091160.2	NA	NA	NA	NA	NA	3.03433
Solyc01g091160.4	NA	NA	NA	1.94511	NA	NA
Solyc01g091170.3	NA	1.56961	1.57165	2.37861	NA	NA
Solyc01g091200.2	NA	NA	NA	NA	NA	-1.51163
Solyc01g091200.3	NA	NA	NA	NA	-0.522698	NA
Solyc01g091200.4	NA	1.58267	-1.02939	NA	NA	NA
Solyc01g091220.3	-1.37561	-1.18979	NA	NA	NA	NA
Solyc01g091230.2	NA	NA	NA	NA	NA	-3.81397
Solyc01g091230.3	NA	-1.94506	-1.86839	1.07404	NA	NA
Solyc01g091240.2	NA	NA	NA	NA	NA	-1.95727
Solyc01g091240.3	NA	NA	NA	NA	0.512271	NA
Solyc01g091240.4	NA	-1.44748	-1.18071	NA	NA	NA
Solyc01g091250.3	3.27194	NA	NA	NA	NA	NA
Solyc01g091260.3	NA	NA	5.9839	NA	1.76966	NA
Solyc01g091270.2	NA	NA	NA	NA	NA	4.04788
Solyc01g091270.3	NA	NA	6.33237	NA	NA	NA
Solyc01g091300.3	-1.63445	NA	NA	NA	NA	NA
Solyc01g091310.3	-1.16445	NA	1.55938	NA	NA	NA
Solyc01g091320.3	NA	1.19837	-3.91337	NA	2.06645	NA
Solyc01g091330.3	NA	NA	NA	NA	1.3101	NA
Solyc01g091330.4	NA	NA	-1.65305	NA	NA	NA
Solyc01g091340.3	NA	-1.01037	-1.3035	NA	NA	NA
Solyc01g091360.4	NA	1.55787	-1.19147	NA	NA	NA
Solyc01g091380.4	NA	NA	-2.0264	NA	NA	NA
Solyc01g091430.2	NA	NA	-1.46055	NA	NA	NA
Solyc01g091440.4	NA	NA	-1.89188	NA	NA	NA
Solyc01g091480.4	NA	NA	-1.51142	NA	NA	NA
Solyc01g091490.3	NA	1.36042	1.68934	1.76705	NA	NA
Solyc01g091500.3	NA	NA	-1.46607	NA	NA	NA
Solyc01g091530.2	NA	NA	NA	NA	NA	-4.48166
Solyc01g091530.4	NA	NA	-1.04594	-1.36896	NA	NA
Solyc01g091540.3	NA	2.75164	-1.36389	NA	NA	NA
Solyc01g091560.2	NA	NA	-1.63202	NA	NA	NA
Solyc01g091570.3	NA	1.23653	-1.55336	-1.42151	NA	NA
Solyc01g091590.2	NA	NA	NA	NA	NA	5.69128
Solyc01g091590.3	NA	7.43828	2.74305	3.04812	NA	NA
Solyc01g091590.4	-1.55155	NA	NA	NA	NA	NA
Solyc01g091610.1	NA	NA	NA	2.06626	NA	NA
Solyc01g091620.3	NA	1.31535	NA	NA	NA	NA
Solyc01g091640.2	NA	NA	NA	NA	NA	-1.74728
Solyc01g091640.3	NA	-1.08285	NA	NA	NA	NA
Solyc01g091650.3	NA	NA	NA	NA	-0.361849	NA
Solyc01g091660.3	-1.26227	NA	-1.96395	NA	NA	NA
Solyc01g091670.3	NA	NA	-2.70224	NA	NA	NA
Solyc01g091690.3	NA	NA	NA	NA	0.66583	NA
Solyc01g091700.4	NA	NA	NA	-1.96853	NA	NA
Solyc01g091710.4	NA	1.02963	NA	NA	NA	NA
Solyc01g091720.3	NA	NA	1.22848	NA	NA	NA
Solyc01g091740.2	NA	NA	NA	NA	NA	-1.53519
Solyc01g091740.4	NA	NA	NA	-1.08325	NA	NA
Solyc01g091770.4	NA	1.37727	NA	NA	NA	NA
Solyc01g091780.2	NA	NA	NA	NA	NA	-1.58209
Solyc01g091790.2	NA	-1.14841	NA	NA	NA	NA
Solyc01g091830.3	NA	-1.07727	2.24983	3.90876	NA	NA
Solyc01g091850.3	NA	1.23246	-1.58633	-2.48169	NA	NA
Solyc01g091860.4	NA	NA	-1.11125	NA	NA	NA
Solyc01g091870.3	NA	8.06884	-6.5379	-10.809	-0.730216	NA
Solyc01g091910.4	NA	NA	1.10649	-1.48852	NA	NA
Solyc01g091920.2	NA	NA	-1.17078	NA	NA	NA
Solyc01g091950.4	NA	1.58401	NA	NA	NA	NA
Solyc01g092950.3	NA	1.71072	NA	NA	NA	NA
Solyc01g093960.3	NA	NA	3.83947	NA	NA	NA
Solyc01g093965.2	NA	1.44131	NA	-1.57994	NA	NA
Solyc01g093970.2	NA	NA	NA	NA	NA	-2.05687
Solyc01g093980.3	NA	NA	-2.91305	NA	NA	NA
Solyc01g093990.2	NA	NA	NA	NA	NA	-2.52896
Solyc01g093990.3	NA	-1.04142	NA	1.26135	NA	NA
Solyc01g094000.3	NA	NA	NA	NA	-0.230999	NA
Solyc01g094010.2	NA	NA	NA	NA	NA	-2.52914
Solyc01g094010.3	NA	NA	-1.4858	-1.00084	NA	NA
Solyc01g094020.2	NA	NA	NA	NA	NA	-3.86748
Solyc01g094040.2	NA	NA	NA	NA	NA	1.68823
Solyc01g094040.3	-1.08243	NA	2.45504	NA	NA	NA
Solyc01g094070.3	NA	NA	-1.21496	NA	NA	NA
Solyc01g094120.3	-1.40042	NA	NA	NA	NA	NA
Solyc01g094130.2	NA	NA	3.05715	NA	NA	NA
Solyc01g094140.2	NA	NA	NA	NA	NA	3.70746
Solyc01g094140.3	NA	NA	NA	-2.89032	NA	NA
Solyc01g094170.2	NA	NA	NA	NA	NA	-2.07957
Solyc01g094170.3	1.58014	NA	3.90368	NA	NA	NA
Solyc01g094180.4	NA	NA	NA	1.96598	NA	NA
Solyc01g094200.4	NA	-1.23794	NA	NA	NA	NA
Solyc01g094210.2	NA	3.76868	-1.02026	-2.18435	NA	NA
Solyc01g094220.3	NA	NA	-1.17964	1.62408	NA	NA
Solyc01g094230.4	NA	-1.6932	-1.68899	NA	NA	NA
Solyc01g094250.2	NA	NA	NA	NA	NA	3.79801
Solyc01g094270.3	-2.18326	NA	NA	NA	NA	NA
Solyc01g094280.3	NA	-2.88871	NA	1.15708	NA	NA
Solyc01g094330.3	1.27894	NA	NA	1.34364	NA	NA
Solyc01g094340.2	NA	NA	NA	NA	NA	1.83145
Solyc01g094340.3	NA	NA	-1.06669	NA	NA	NA
Solyc01g094370.3	NA	-1.36842	NA	NA	NA	NA
Solyc01g094410.3	NA	1.33859	1.11485	NA	NA	NA
Solyc01g094430.1	2.16355	NA	NA	NA	NA	NA
Solyc01g094460.2	NA	NA	NA	NA	NA	-2.31197
Solyc01g094460.3	NA	NA	-1.40257	-1.1184	-0.818262	NA
Solyc01g094540.4	NA	-1.41529	1.25195	NA	NA	NA
Solyc01g094550.3	NA	NA	NA	-1.77459	NA	NA
Solyc01g094590.4	NA	NA	-1.03082	NA	NA	NA
Solyc01g094600.2	NA	NA	NA	1.75391	NA	NA
Solyc01g094610.4	NA	NA	-1.9943	NA	NA	NA
Solyc01g094610.5	-1.03343	NA	NA	NA	NA	NA
Solyc01g094620.3	1.01935	NA	NA	NA	NA	NA
Solyc01g094660.2	NA	NA	NA	NA	NA	1.78633
Solyc01g094670.4	NA	-1.04306	NA	NA	NA	NA
Solyc01g094690.2	NA	NA	NA	NA	NA	-3.15418
Solyc01g094700.2	NA	NA	NA	NA	NA	-3.52996
Solyc01g094700.4	NA	NA	-1.60486	NA	NA	NA
Solyc01g094720.2	NA	NA	NA	NA	NA	-1.75004
Solyc01g094720.3	NA	NA	-1.55584	NA	NA	NA
Solyc01g094750.2	NA	NA	NA	NA	NA	-4.71666
Solyc01g094750.4	NA	NA	-1.75321	NA	NA	NA
Solyc01g094760.3	NA	-1.41279	-1.20768	-1.30259	NA	NA
Solyc01g094770.4	NA	-1.15115	NA	NA	NA	NA
Solyc01g094780.4	NA	NA	NA	1.06689	NA	NA
Solyc01g094790.3	NA	1.35839	-1.64126	-1.1288	NA	NA
Solyc01g094810.3	NA	NA	2.5527	1.79327	0.329376	NA
Solyc01g094820.3	NA	NA	-1.2223	NA	NA	NA
Solyc01g094830.4	NA	-1.79369	NA	NA	NA	NA
Solyc01g094850.3	NA	NA	NA	2.47083	NA	NA
Solyc01g094860.4	NA	NA	2.00325	NA	NA	NA
Solyc01g094870.3	NA	NA	NA	1.62005	NA	NA
Solyc01g094890.4	NA	NA	-1.34094	NA	NA	NA
Solyc01g094910.3	NA	NA	-2.4989	NA	NA	NA
Solyc01g094920.3	NA	1.10032	NA	-1.08655	NA	NA
Solyc01g094940.3	NA	NA	NA	NA	-1.04666	NA
Solyc01g094940.4	NA	NA	NA	-1.32632	NA	NA
Solyc01g094950.3	NA	1.33683	NA	NA	NA	NA
Solyc01g094970.4	NA	NA	NA	-5.49927	NA	NA
Solyc01g095000.3	NA	NA	NA	-1.12441	NA	NA
Solyc01g095030.3	1.20397	2.5968	1.2501	-1.02237	NA	NA
Solyc01g095040.3	NA	NA	NA	NA	-0.543748	NA
Solyc01g095070.2	NA	NA	NA	NA	NA	-3.493
Solyc01g095070.3	NA	NA	NA	NA	-0.644427	NA
Solyc01g095070.4	NA	2.26378	NA	-1.46821	NA	NA
Solyc01g095080.3	NA	NA	4.51364	-3.70755	NA	NA
Solyc01g095090.3	NA	NA	-1.69627	NA	NA	NA
Solyc01g095100.4	NA	NA	1.31558	1.41017	NA	NA
Solyc01g095110.4	NA	-2.07201	NA	1.70442	NA	NA
Solyc01g095120.3	NA	NA	NA	1.02254	NA	NA
Solyc01g095140.2	NA	NA	NA	NA	NA	6.12522
Solyc01g095140.3	NA	NA	NA	NA	1.01419	NA
Solyc01g095140.4	NA	5.64451	NA	-1.12719	NA	NA
Solyc01g095140.5	2.32614	NA	NA	NA	NA	NA
Solyc01g095150.2	NA	NA	NA	NA	NA	4.38453
Solyc01g095150.3	NA	5.33263	NA	NA	NA	NA
Solyc01g095160.3	NA	NA	1.78255	3.87147	NA	NA
Solyc01g095170.2	NA	NA	NA	NA	NA	3.65948
Solyc01g095230.4	NA	-1.24223	NA	NA	NA	NA
Solyc01g095240.3	NA	1.76694	NA	-1.04039	0.487171	NA
Solyc01g095250.1	NA	NA	-2.77641	-1.87574	NA	NA
Solyc01g095270.3	NA	-2.13406	1.35434	1.89637	0.717445	NA
Solyc01g095290.2	NA	NA	NA	NA	NA	-1.68018
Solyc01g095310.1	NA	3.18582	3.20044	NA	NA	NA
Solyc01g095320.2	NA	NA	NA	NA	NA	6.30961
Solyc01g095320.4	NA	NA	7.85231	4.77951	NA	NA
Solyc01g095330.2	NA	NA	10.127	7.47859	NA	NA
Solyc01g095370.2	NA	NA	NA	NA	NA	-1.76267
Solyc01g095390.3	NA	2.63636	1.66816	NA	-0.785304	NA
Solyc01g095400.3	NA	NA	NA	NA	-0.307443	NA
Solyc01g095420.3	NA	-1.24106	NA	NA	NA	NA
Solyc01g095430.2	NA	NA	NA	NA	NA	-2.59082
Solyc01g095430.3	NA	1.01985	NA	-1.1844	0.419718	NA
Solyc01g095440.2	-1.99769	NA	NA	NA	NA	NA
Solyc01g095460.2	NA	NA	NA	NA	NA	2.9632
Solyc01g095460.3	NA	2.21645	NA	NA	NA	NA
Solyc01g095470.2	NA	NA	NA	NA	NA	2.43333
Solyc01g095480.4	NA	-2.01964	1.45244	1.6055	NA	NA
Solyc01g095490.3	NA	NA	NA	-1.61437	NA	NA
Solyc01g095500.3	NA	2.58929	NA	NA	NA	NA
Solyc01g095510.3	1.1699	1.21782	-1.13285	-2.14695	NA	NA
Solyc01g095515.1	NA	NA	-2.87965	-1.81399	NA	NA
Solyc01g095530.2	NA	1.34766	-2.13717	-1.32163	0.539531	-2.99508
Solyc01g095560.3	NA	NA	NA	NA	-0.532637	NA
Solyc01g095570.3	NA	2.4493	NA	-2.29323	NA	NA
Solyc01g095580.2	NA	NA	NA	NA	NA	-1.50074
Solyc01g095580.3	NA	NA	NA	NA	-0.808494	NA
Solyc01g095590.2	NA	NA	NA	NA	NA	-2.07097
Solyc01g095600.4	NA	NA	NA	3.54333	NA	NA
Solyc01g095610.2	NA	NA	NA	NA	NA	-2.27419
Solyc01g095610.4	NA	-1.55663	NA	NA	NA	NA
Solyc01g095620.3	NA	1.9422	NA	NA	NA	NA
Solyc01g095630.2	NA	NA	NA	NA	NA	5.00533
Solyc01g095630.3	NA	3.70264	1.76994	1.44597	-0.404675	NA
Solyc01g095650.4	NA	NA	-2.45732	NA	NA	NA
Solyc01g095670.4	NA	1.15506	NA	NA	NA	NA
Solyc01g095680.2	NA	-3.10489	1.25774	2.24038	NA	NA
Solyc01g095690.2	NA	NA	-1.25499	NA	NA	NA
Solyc01g095700.2	NA	NA	NA	NA	NA	-1.87436
Solyc01g095700.3	NA	-1.02448	NA	NA	NA	NA
Solyc01g095720.3	NA	1.3653	NA	NA	NA	NA
Solyc01g095740.4	NA	-2.70056	NA	NA	NA	NA
Solyc01g095770.3	2.30623	NA	NA	NA	NA	NA
Solyc01g095840.2	-5.30765	NA	NA	NA	NA	NA
Solyc01g095850.1	-2.48802	NA	NA	NA	NA	NA
Solyc01g095890.4	NA	1.03118	NA	NA	NA	NA
Solyc01g095900.4	1.05876	NA	-1.0138	NA	NA	NA
Solyc01g095907.1	NA	NA	NA	NA	-0.470132	NA
Solyc01g095930.2	NA	NA	NA	NA	NA	NA
Solyc01g095930.4	2.25931	NA	NA	NA	NA	NA
Solyc01g095970.3	NA	NA	1.29578	-1.01939	NA	NA
Solyc01g095980.3	NA	1.53058	-1.59449	-1.06358	NA	NA
Solyc01g095990.3	NA	1.38346	NA	NA	NA	NA
Solyc01g096010.2	NA	NA	NA	NA	NA	2.17325
Solyc01g096010.4	NA	-1.53844	NA	1.68707	NA	NA
Solyc01g096030.4	NA	NA	1.58265	1.06153	NA	NA
Solyc01g096040.2	NA	NA	NA	NA	NA	-1.93195
Solyc01g096040.4	NA	-1.97991	NA	NA	NA	NA
Solyc01g096050.2	NA	NA	NA	NA	NA	1.87182
Solyc01g096050.4	NA	1.23654	NA	NA	NA	NA
Solyc01g096080.3	NA	NA	-1.20604	NA	NA	NA
Solyc01g096090.3	NA	NA	NA	NA	0.937704	NA
Solyc01g096100.2	NA	-2.75014	NA	NA	NA	NA
Solyc01g096120.3	NA	-1.47769	NA	NA	NA	NA
Solyc01g096140.3	-1.04313	NA	NA	NA	NA	NA
Solyc01g096150.2	NA	NA	NA	NA	NA	-2.50973
Solyc01g096150.4	NA	-1.00692	1.0762	NA	NA	NA
Solyc01g096180.4	NA	1.01797	NA	NA	NA	NA
Solyc01g096190.2	NA	NA	NA	NA	NA	-2.3823
Solyc01g096190.3	NA	1.07206	NA	-1.31862	NA	NA
Solyc01g096200.2	NA	NA	NA	NA	NA	2.18981
Solyc01g096200.4	NA	NA	NA	-1.27697	NA	NA
Solyc01g096210.4	NA	NA	1.19855	NA	NA	NA
Solyc01g096210.5	1.17843	NA	NA	NA	NA	NA
Solyc01g096220.2	NA	NA	NA	NA	NA	-3.49489
Solyc01g096220.3	NA	NA	-1.63548	NA	NA	NA
Solyc01g096230.4	NA	2.83259	NA	NA	NA	NA
Solyc01g096240.2	NA	NA	NA	NA	NA	-2.35316
Solyc01g096240.4	NA	NA	NA	-1.23771	NA	NA
Solyc01g096250.2	NA	NA	NA	NA	NA	-2.59243
Solyc01g096260.2	NA	NA	NA	NA	NA	-4.8997
Solyc01g096260.4	NA	NA	-3.05874	NA	NA	NA
Solyc01g096280.2	-1.73689	NA	NA	1.90428	NA	NA
Solyc01g096320.2	NA	NA	NA	NA	NA	7.22571
Solyc01g096320.3	1.6125	6.9863	2.12641	NA	NA	NA
Solyc01g096330.2	NA	NA	NA	2.22694	NA	NA
Solyc01g096340.2	NA	NA	NA	NA	NA	2.88377
Solyc01g096360.2	NA	NA	NA	NA	NA	-3.58057
Solyc01g096360.3	NA	-1.00175	-1.57428	NA	NA	NA
Solyc01g096370.2	NA	NA	NA	NA	NA	-2.32011
Solyc01g096370.4	NA	NA	-1.89163	NA	NA	NA
Solyc01g096390.4	NA	NA	-1.00015	NA	NA	NA
Solyc01g096400.3	NA	NA	NA	NA	0.887492	NA
Solyc01g096400.4	NA	-3.49066	3.95875	2.37875	NA	NA
Solyc01g096405.1	NA	NA	-1.59998	NA	NA	NA
Solyc01g096410.4	NA	NA	-1.65575	NA	NA	NA
Solyc01g096420.2	NA	NA	NA	NA	NA	1.88457
Solyc01g096420.3	NA	-1.05654	1.28363	NA	1.87453	NA
Solyc01g096430.4	NA	NA	1.15262	NA	NA	NA
Solyc01g096440.4	NA	NA	NA	2.52831	NA	NA
Solyc01g096450.2	NA	NA	NA	NA	NA	-5.9414
Solyc01g096450.4	NA	-1.40641	-1.35766	NA	NA	NA
Solyc01g096460.2	NA	-1.08737	NA	NA	NA	NA
Solyc01g096480.2	NA	-1.31786	NA	1.31124	NA	NA
Solyc01g096500.3	NA	1.14141	NA	NA	NA	NA
Solyc01g096510.2	NA	7.67433	4.41587	2.5263	NA	NA
Solyc01g096550.3	-1.27834	-3.03159	NA	1.13048	NA	NA
Solyc01g096590.3	-1.14551	NA	NA	NA	NA	NA
Solyc01g096620.4	NA	4.55836	NA	-1.40885	NA	NA
Solyc01g096630.3	NA	4.42835	-1.15785	-1.9905	NA	NA
Solyc01g096650.2	NA	NA	NA	NA	NA	NA
Solyc01g096660.3	NA	1.31983	NA	-1.58211	NA	NA
Solyc01g096670.2	NA	NA	NA	NA	NA	-1.97335
Solyc01g096670.4	NA	1.25313	1.33955	NA	NA	NA
Solyc01g096680.4	NA	NA	-1.08597	NA	NA	NA
Solyc01g096740.4	NA	NA	-1.38019	NA	NA	NA
Solyc01g096760.3	-1.13361	NA	NA	NA	NA	NA
Solyc01g096790.4	NA	NA	NA	2.45613	NA	NA
Solyc01g096800.2	NA	NA	NA	NA	NA	2.86464
Solyc01g096800.3	-1.50693	-3.4885	1.50746	1.22252	NA	NA
Solyc01g096810.3	1.12356	NA	1.09974	NA	NA	NA
Solyc01g096840.3	NA	NA	-1.81108	NA	NA	NA
Solyc01g096850.4	NA	NA	NA	1.14495	NA	NA
Solyc01g096860.3	NA	-2.37849	NA	NA	NA	NA
Solyc01g096900.3	NA	-1.11118	NA	1.08768	NA	NA
Solyc01g096910.3	NA	NA	NA	NA	-0.362609	NA
Solyc01g096920.2	NA	NA	NA	NA	NA	2.61766
Solyc01g096920.3	NA	-2.27836	NA	1.08101	NA	NA
Solyc01g096930.3	NA	NA	2.17668	1.341	NA	NA
Solyc01g096940.2	NA	NA	NA	NA	NA	-2.2278
Solyc01g096940.4	NA	NA	-1.71358	1.63369	NA	NA
Solyc01g096950.4	NA	-1.44751	1.13315	1.63529	NA	NA
Solyc01g096970.3	NA	-1.72566	NA	1.03618	NA	NA
Solyc01g097000.3	NA	-2.65422	-1.17747	1.17667	NA	NA
Solyc01g097030.3	NA	NA	1.94058	NA	NA	NA
Solyc01g097040.3	NA	NA	NA	NA	-0.691434	NA
Solyc01g097040.4	NA	NA	1.0835	NA	NA	NA
Solyc01g097070.4	NA	-1.36159	-1.39537	NA	NA	NA
Solyc01g097110.2	NA	NA	-1.75606	NA	NA	NA
Solyc01g097120.3	NA	NA	NA	NA	-0.21286	NA
Solyc01g097130.4	NA	-1.49132	NA	NA	NA	NA
Solyc01g097150.4	NA	-1.25055	NA	2.05362	NA	NA
Solyc01g097180.2	NA	NA	3.47561	NA	NA	NA
Solyc01g097190.4	NA	NA	2.68982	NA	NA	NA
Solyc01g097200.2	1.36319	NA	NA	NA	NA	NA
Solyc01g097240.2	NA	NA	NA	NA	NA	4.95392
Solyc01g097240.3	NA	NA	NA	-1.31186	NA	NA
Solyc01g097250.3	NA	NA	NA	NA	-0.269935	NA
Solyc01g097260.4	NA	NA	1.14418	NA	NA	NA
Solyc01g097260.5	1.39709	NA	NA	NA	NA	NA
Solyc01g097330.3	NA	1.36284	NA	NA	-1.08341	NA
Solyc01g097340.2	NA	NA	NA	NA	NA	-2.68319
Solyc01g097340.3	NA	2.33782	-3.26374	-3.25215	-1.05983	NA
Solyc01g097350.4	NA	1.34487	NA	-1.43142	NA	NA
Solyc01g097380.2	NA	NA	1.70849	NA	NA	NA
Solyc01g097460.2	NA	NA	NA	NA	NA	-2.4033
Solyc01g097460.3	NA	1.23768	NA	-1.98797	NA	NA
Solyc01g097500.3	NA	NA	NA	NA	-0.347345	NA
Solyc01g097510.4	NA	NA	1.2887	2.2318	NA	NA
Solyc01g097570.2	1.2263	-1.22328	NA	NA	NA	NA
Solyc01g097600.2	NA	-1.71943	NA	NA	NA	NA
Solyc01g097610.3	NA	-1.39355	NA	NA	NA	NA
Solyc01g097630.3	NA	NA	1.4181	2.25388	NA	NA
Solyc01g097640.2	NA	NA	NA	NA	NA	1.72002
Solyc01g097640.3	NA	-2.54706	NA	1.36592	NA	NA
Solyc01g097670.4	NA	-3.75688	NA	3.5746	NA	NA
Solyc01g097710.1	-2.55204	NA	NA	2.67483	NA	NA
Solyc01g097720.1	-4.51305	NA	NA	NA	NA	NA
Solyc01g097740.3	NA	NA	NA	NA	-0.275829	NA
Solyc01g097750.1	2.75045	NA	NA	NA	NA	NA
Solyc01g097760.3	-1.04447	-1.07693	NA	NA	NA	NA
Solyc01g097770.4	NA	1.54475	-1.64573	-1.36451	NA	NA
Solyc01g097790.3	NA	-1.32045	NA	NA	NA	NA
Solyc01g097800.3	NA	NA	NA	NA	0.431164	NA
Solyc01g097820.4	NA	NA	-1.563	NA	NA	NA
Solyc01g097830.2	NA	NA	-1.40173	-2.99823	NA	NA
Solyc01g097860.2	NA	NA	NA	NA	NA	-2.18994
Solyc01g097860.3	NA	NA	NA	NA	0.606157	NA
Solyc01g097860.4	NA	NA	-1.17314	-1.30994	NA	NA
Solyc01g097880.4	NA	1.11208	1.48153	NA	NA	NA
Solyc01g097910.2	NA	1.04143	NA	NA	NA	-1.58018
Solyc01g097960.2	NA	NA	NA	NA	NA	NA
Solyc01g097970.4	NA	-2.53313	-1.30963	NA	NA	NA
Solyc01g097970.5	-1.12302	NA	NA	NA	NA	NA
Solyc01g097980.3	1.23066	NA	NA	NA	NA	NA
Solyc01g097990.2	NA	NA	NA	NA	NA	NA
Solyc01g098000.3	-1.02153	NA	NA	NA	NA	NA
Solyc01g098020.2	NA	NA	1.08526	NA	NA	NA
Solyc01g098030.4	NA	NA	1.05092	NA	NA	NA
Solyc01g098040.2	NA	NA	NA	NA	NA	-1.50729
Solyc01g098070.1	NA	NA	11.6056	NA	NA	NA
Solyc01g098080.3	NA	1.37355	NA	NA	NA	NA
Solyc01g098100.2	NA	-2.63593	NA	NA	NA	NA
Solyc01g098100.3	-1.74306	NA	NA	NA	NA	NA
Solyc01g098110.5	1.08788	NA	NA	NA	NA	NA
Solyc01g098130.2	NA	NA	NA	-1.99288	NA	NA
Solyc01g098150.3	NA	-3.04574	1.36718	1.65213	NA	NA
Solyc01g098180.3	NA	NA	NA	NA	-0.528824	NA
Solyc01g098190.3	NA	NA	1.41848	NA	1.28767	NA
Solyc01g098240.3	NA	NA	2.12712	NA	NA	NA
Solyc01g098320.4	NA	NA	NA	2.27455	NA	NA
Solyc01g098330.1	NA	NA	NA	3.60021	NA	NA
Solyc01g098340.3	NA	NA	NA	1.47063	NA	NA
Solyc01g098380.4	NA	-1.03383	NA	NA	NA	NA
Solyc01g098390.3	NA	NA	-1.06783	NA	NA	NA
Solyc01g098400.3	NA	-2.03208	NA	1.56743	1.30042	NA
Solyc01g098410.3	NA	NA	NA	NA	0.809136	NA
Solyc01g098410.4	1.09393	NA	NA	NA	NA	NA
Solyc01g098420.3	2.03455	NA	NA	NA	NA	NA
Solyc01g098430.3	1.11995	2.10244	NA	NA	NA	NA
Solyc01g098450.4	1.48048	NA	NA	NA	NA	NA
Solyc01g098460.4	NA	NA	NA	1.26874	NA	NA
Solyc01g098470.2	NA	NA	NA	2.29097	NA	NA
Solyc01g098480.3	NA	-2.94436	NA	2.38508	NA	NA
Solyc01g098500.2	NA	NA	NA	NA	NA	-3.3802
Solyc01g098500.3	NA	NA	-1.80082	NA	NA	NA
Solyc01g098520.3	NA	NA	NA	-2.14599	NA	NA
Solyc01g098530.3	NA	NA	1.37046	NA	NA	NA
Solyc01g098540.3	NA	NA	1.92011	NA	NA	NA
Solyc01g098560.2	NA	NA	NA	NA	NA	2.75577
Solyc01g098560.3	NA	NA	-1.2668	NA	NA	NA
Solyc01g098570.2	NA	2.81944	-1.46529	NA	0.483466	NA
Solyc01g098580.3	NA	1.60187	NA	-1.04305	NA	NA
Solyc01g098590.3	NA	1.04913	1.95668	NA	NA	NA
Solyc01g098610.4	NA	NA	-1.07144	-1.20002	NA	NA
Solyc01g098620.2	NA	NA	-1.26341	-1.17376	NA	NA
Solyc01g098630.3	-1.09548	NA	NA	NA	-0.390261	NA
Solyc01g098650.2	NA	NA	-1.16913	NA	NA	NA
Solyc01g098690.2	NA	NA	2.42649	2.30583	NA	3.39587
Solyc01g098710.3	1.05074	NA	1.03881	NA	NA	NA
Solyc01g098730.2	NA	NA	1.95733	NA	NA	NA
Solyc01g098740.2	NA	NA	NA	NA	NA	-4.84344
Solyc01g098740.4	NA	-1.22642	-2.15406	NA	NA	NA
Solyc01g098750.3	NA	NA	1.88386	NA	NA	NA
Solyc01g098770.1	NA	NA	NA	2.58162	NA	NA
Solyc01g098780.3	NA	NA	1.04565	NA	NA	NA
Solyc01g098790.2	NA	NA	3.80462	6.19395	NA	NA
Solyc01g098800.4	NA	1.54743	NA	NA	NA	NA
Solyc01g098820.3	NA	1.87849	NA	1.8662	NA	NA
Solyc01g098850.3	NA	NA	-2.57009	NA	NA	NA
Solyc01g098870.3	NA	NA	NA	NA	-0.274015	NA
Solyc01g098880.3	NA	-1.01805	NA	NA	NA	NA
Solyc01g098900.2	NA	NA	NA	NA	NA	-1.62918
Solyc01g098910.2	NA	NA	NA	NA	NA	2.54548
Solyc01g098910.3	NA	NA	2.66582	NA	NA	NA
Solyc01g098930.3	NA	-1.0427	NA	NA	NA	NA
Solyc01g098950.3	1.92025	NA	NA	NA	NA	NA
Solyc01g098960.3	-2.18678	NA	4.96656	NA	NA	NA
Solyc01g098970.3	NA	NA	6.03913	NA	NA	NA
Solyc01g098980.2	NA	NA	NA	NA	NA	-4.54831
Solyc01g098980.4	NA	NA	-1.80231	NA	NA	NA
Solyc01g098990.2	NA	NA	NA	NA	NA	-1.44733
Solyc01g098990.4	NA	NA	NA	-1.41138	NA	NA
Solyc01g099000.1	NA	NA	NA	2.72698	NA	NA
Solyc01g099010.3	NA	NA	-2.18528	-1.48341	NA	NA
Solyc01g099020.2	NA	NA	NA	NA	NA	-2.53113
Solyc01g099020.3	NA	NA	-2.42909	-1.76261	NA	NA
Solyc01g099030.2	NA	NA	NA	NA	NA	-3.6429
Solyc01g099030.4	-1.5152	NA	-1.32987	NA	NA	NA
Solyc01g099100.2	NA	NA	NA	NA	NA	1.85262
Solyc01g099130.3	NA	1.68682	NA	NA	NA	NA
Solyc01g099150.5	NA	1.59745	NA	NA	NA	NA
Solyc01g099150.5.1	NA	NA	NA	-1.24963	NA	NA
Solyc01g099160.2	NA	NA	NA	NA	NA	1.68329
Solyc01g099160.4	NA	3.2451	NA	-1.24048	NA	NA
Solyc01g099180.2	NA	NA	NA	NA	NA	-3.25814
Solyc01g099230.3	NA	-2.98467	1.58683	1.80524	NA	NA
Solyc01g099240.2	NA	NA	NA	NA	NA	-2.0336
Solyc01g099260.3	NA	NA	-1.4113	NA	NA	NA
Solyc01g099270.2	NA	NA	-2.95477	NA	NA	NA
Solyc01g099290.2	NA	NA	NA	NA	NA	2.23752
Solyc01g099370.2	NA	NA	NA	NA	NA	4.16505
Solyc01g099370.3	1.31143	5.9877	2.28724	NA	NA	NA
Solyc01g099400.4	1.00615	NA	1.41294	NA	NA	NA
Solyc01g099410.2	NA	NA	NA	NA	NA	-4.31965
Solyc01g099440.4	NA	NA	NA	-2.40685	NA	NA
Solyc01g099480.4	NA	NA	1.81818	NA	NA	NA
Solyc01g099490.1	NA	NA	1.40395	NA	NA	NA
Solyc01g099500.1	NA	NA	NA	-2.18115	NA	NA
Solyc01g099530.3	NA	-1.44907	NA	1.49334	NA	NA
Solyc01g099560.3	NA	1.93404	-2.54366	-2.42403	-1.04657	NA
Solyc01g099590.2	NA	NA	NA	NA	NA	2.88187
Solyc01g099600.2	NA	NA	NA	NA	NA	-1.72915
Solyc01g099600.4	NA	-1.07665	NA	NA	NA	NA
Solyc01g099630.2	NA	NA	NA	NA	NA	-7.79298
Solyc01g099630.4	NA	NA	NA	-1.58946	NA	NA
Solyc01g099650.2	NA	NA	NA	NA	NA	-3.81616
Solyc01g099660.4	NA	NA	6.59825	3.19141	NA	NA
Solyc01g099670.3	-1.16249	-1.02427	NA	NA	NA	NA
Solyc01g099680.3	NA	NA	1.93726	NA	NA	NA
Solyc01g099750.2	NA	-2.1671	NA	1.73817	NA	NA
Solyc01g099800.4	1.00161	NA	2.34003	NA	NA	NA
Solyc01g099810.2	NA	NA	NA	NA	NA	2.81433
Solyc01g099810.3	NA	NA	1.85286	NA	NA	NA
Solyc01g099820.3	NA	1.66144	NA	NA	NA	NA
Solyc01g099830.3	NA	NA	NA	NA	-0.328126	NA
Solyc01g099870.3	NA	NA	-2.38091	NA	NA	NA
Solyc01g099870.4	-3.55009	NA	NA	NA	NA	NA
Solyc01g099880.2	NA	NA	NA	NA	NA	4.21682
Solyc01g099880.4	NA	2.10951	-1.44333	-1.34591	NA	NA
Solyc01g099910.2	NA	NA	NA	NA	NA	-2.71441
Solyc01g099910.4	NA	1.08262	-1.83236	-1.69365	NA	NA
Solyc01g099910.5	-1.03092	NA	NA	NA	NA	NA
Solyc01g099970.2	NA	NA	NA	NA	NA	1.93388
Solyc01g099980.2	NA	NA	NA	NA	NA	5.39699
Solyc01g099980.3	NA	NA	NA	NA	0.616223	NA
Solyc01g099980.4	NA	NA	NA	1.03537	NA	NA
Solyc01g099990.3	NA	NA	2.40465	NA	NA	NA
Solyc01g100000.3	NA	-1.07195	NA	2.50176	NA	NA
Solyc01g100010.3	NA	2.64505	2.57413	2.04275	NA	NA
Solyc01g100030.2	NA	NA	NA	NA	NA	-3.42777
Solyc01g100030.5	NA	-2.89117	NA	NA	NA	NA
Solyc01g100030.5.1	-1.07545	NA	-2.31459	NA	NA	NA
Solyc01g100040.3	NA	2.08813	NA	NA	NA	NA
Solyc01g100080.3	NA	-2.47227	NA	1.918	-0.582634	NA
Solyc01g100100.4	NA	3.25004	1.70675	NA	NA	NA
Solyc01g100110.2	NA	NA	NA	NA	NA	-2.1585
Solyc01g100110.3	NA	NA	NA	NA	-0.659682	NA
Solyc01g100110.4	NA	NA	NA	-1.91586	NA	NA
Solyc01g100120.3	NA	NA	NA	NA	0.443966	NA
Solyc01g100120.4	NA	NA	-2.39451	NA	NA	NA
Solyc01g100160.3	NA	NA	NA	NA	-0.727069	NA
Solyc01g100180.4	NA	-1.31971	NA	NA	NA	NA
Solyc01g100190.4	NA	-1.15415	-1.16032	NA	NA	NA
Solyc01g100200.2	NA	NA	NA	NA	NA	1.95122
Solyc01g100200.3	NA	4.04452	1.92023	1.23458	NA	NA
Solyc01g100210.3	NA	NA	-2.26407	-1.17091	NA	NA
Solyc01g100220.3	NA	-3.9284	NA	NA	NA	NA
Solyc01g100230.3	NA	-4.78765	4.49764	3.97022	1.6461	NA
Solyc01g100240.3	NA	2.97893	1.73892	NA	0.857945	NA
Solyc01g100270.2	NA	NA	NA	NA	NA	3.43867
Solyc01g100280.4	NA	-1.46834	-1.04699	NA	NA	NA
Solyc01g100290.2	NA	NA	NA	NA	NA	-1.94249
Solyc01g100320.3	-1.24098	NA	1.3031	NA	NA	NA
Solyc01g100340.4	NA	-4.04009	NA	3.08378	NA	NA
Solyc01g100360.3	NA	NA	NA	NA	-0.528094	NA
Solyc01g100370.3	1.17744	1.74906	NA	NA	NA	NA
Solyc01g100380.2	NA	NA	NA	NA	NA	-1.75127
Solyc01g100380.4	NA	NA	1.39868	NA	NA	NA
Solyc01g100390.3	6.01176	NA	NA	NA	NA	NA
Solyc01g100400.3	NA	NA	NA	1.26555	NA	NA
Solyc01g100420.3	NA	-2.02527	1.51711	1.33463	NA	NA
Solyc01g100430.3	-1.21407	-1.62071	NA	NA	NA	NA
Solyc01g100440.3	NA	NA	2.14706	2.11511	NA	NA
Solyc01g100460.2	NA	NA	NA	NA	NA	3.67118
Solyc01g100460.3	1.27209	NA	1.99957	NA	NA	NA
Solyc01g100490.4	NA	2.84988	-1.78269	-5.13671	NA	NA
Solyc01g100530.3	NA	NA	-1.26015	NA	NA	NA
Solyc01g100540.4	1.16438	NA	NA	1.15445	NA	NA
Solyc01g100570.4	NA	-1.6971	NA	NA	NA	NA
Solyc01g100580.3	-1.09123	-2.86846	NA	1.0111	NA	NA
Solyc01g100590.3	NA	NA	NA	NA	-0.390598	NA
Solyc01g100610.3	NA	1.88909	NA	NA	-0.640454	NA
Solyc01g100650.2	NA	NA	NA	NA	NA	-1.45252
Solyc01g100650.3	NA	1.21211	NA	-1.4154	NA	NA
Solyc01g100660.2	NA	NA	NA	NA	NA	-1.63306
Solyc01g100660.3	NA	NA	NA	NA	-0.563063	NA
Solyc01g100660.4	NA	2.15716	NA	NA	NA	NA
Solyc01g100730.3	NA	-1.28752	1.16632	1.81331	NA	NA
Solyc01g100740.4	NA	-1.17179	1.40903	1.9717	NA	NA
Solyc01g100750.2	NA	NA	NA	NA	NA	-3.87458
Solyc01g100760.2	NA	1.44308	-1.27473	NA	0.528369	NA
Solyc01g100770.2	NA	1.14317	-1.04553	NA	1.18014	NA
Solyc01g100790.1	NA	NA	NA	2.82779	NA	NA
Solyc01g100800.2	NA	-2.591	NA	1.8933	NA	NA
Solyc01g100810.3	NA	NA	NA	-1.37782	NA	NA
Solyc01g100850.3	NA	1.81099	NA	NA	NA	NA
Solyc01g100890.4	NA	NA	-2.5968	-1.28839	NA	NA
Solyc01g100900.4	NA	-2.46411	-2.22583	NA	NA	NA
Solyc01g100910.3	NA	-1.01681	-3.25099	NA	NA	NA
Solyc01g100920.3	NA	NA	-3.08149	NA	0.427626	NA
Solyc01g100930.2	NA	NA	NA	NA	NA	-1.67671
Solyc01g100930.3	NA	NA	-2.56069	NA	NA	NA
Solyc01g100940.2	NA	-1.21153	NA	NA	NA	3.86598
Solyc01g100960.3	NA	-1.10068	NA	NA	NA	NA
Solyc01g100980.2	NA	NA	NA	NA	NA	-4.11545
Solyc01g100980.4	NA	-1.50652	-1.20026	NA	NA	NA
Solyc01g101010.4	NA	NA	1.05344	NA	NA	NA
Solyc01g101015.1	NA	NA	1.28863	NA	NA	NA
Solyc01g101020.4	NA	-1.51497	NA	NA	NA	NA
Solyc01g101030.4	NA	-2.20747	-2.39724	-1.04214	NA	NA
Solyc01g101050.3	2.08468	NA	NA	NA	NA	NA
Solyc01g101060.4	NA	NA	NA	1.25323	NA	NA
Solyc01g101070.3	NA	NA	NA	1.15295	NA	NA
Solyc01g101090.3	NA	NA	NA	-1.01711	0.77258	NA
Solyc01g101100.2	NA	NA	NA	NA	NA	-2.58776
Solyc01g101100.3	NA	NA	NA	NA	-0.615793	NA
Solyc01g101100.4	NA	NA	-1.30994	-1.32852	NA	NA
Solyc01g101130.2	NA	NA	NA	NA	NA	2.24868
Solyc01g101130.3	NA	1.86056	NA	NA	NA	NA
Solyc01g101140.4	NA	1.20856	1.26522	NA	NA	NA
Solyc01g101160.2	NA	NA	NA	NA	NA	-1.55541
Solyc01g101170.4	4.63724	NA	NA	NA	NA	NA
Solyc01g101180.5	4.52612	NA	NA	NA	NA	NA
Solyc01g101190.3	5.34984	NA	NA	NA	NA	NA
Solyc01g101225.1	NA	NA	NA	NA	-0.247641	NA
Solyc01g101240.4	NA	1.51607	NA	NA	NA	NA
Solyc01g101260.2	2.75051	3.67708	NA	NA	NA	NA
Solyc01g102260.2	NA	NA	NA	NA	NA	NA
Solyc01g102270.2	NA	NA	-1.42083	-1.33233	NA	NA
Solyc01g102280.3	NA	2.10482	-2.20372	-2.32801	NA	NA
Solyc01g102300.2	NA	NA	NA	NA	NA	2.16227
Solyc01g102300.3	NA	NA	NA	NA	-0.272105	NA
Solyc01g102310.2	NA	NA	NA	NA	NA	-1.96258
Solyc01g102310.3	NA	NA	-1.11785	-1.50394	-0.806139	NA
Solyc01g102330.2	NA	NA	NA	NA	NA	-4.94023
Solyc01g102330.3	NA	NA	-1.04575	NA	NA	NA
Solyc01g102370.4	NA	NA	-1.29966	-1.06515	NA	NA
Solyc01g102380.3	NA	NA	NA	NA	-0.623515	NA
Solyc01g102390.2	NA	NA	NA	NA	NA	-1.87772
Solyc01g102440.3	1.25407	NA	-1.64273	NA	NA	NA
Solyc01g102450.3	NA	NA	-1.52947	NA	NA	NA
Solyc01g102460.4	NA	2.26291	NA	NA	NA	NA
Solyc01g102470.2	NA	-2.89405	NA	2.01067	NA	NA
Solyc01g102490.3	NA	1.23391	NA	-1.36364	0.638661	NA
Solyc01g102520.4	NA	NA	-1.04326	NA	NA	NA
Solyc01g102540.3	NA	-1.7634	NA	1.43965	NA	NA
Solyc01g102550.4	NA	NA	NA	1.71252	NA	NA
Solyc01g102580.2	NA	NA	NA	NA	NA	-2.19921
Solyc01g102610.2	NA	NA	NA	NA	NA	-2.27889
Solyc01g102610.3	NA	3.08228	NA	NA	-0.488962	NA
Solyc01g102640.2	NA	NA	NA	1.31572	NA	NA
Solyc01g102650.2	1.96	NA	1.47704	NA	NA	NA
Solyc01g102690.4	NA	-2.47243	1.45509	3.56395	NA	NA
Solyc01g102710.2	NA	-1.20292	NA	NA	NA	-2.45971
Solyc01g102730.2	NA	NA	NA	NA	NA	-4.12211
Solyc01g102770.1	NA	4.31377	NA	NA	NA	NA
Solyc01g102790.3	NA	-2.95478	NA	2.54544	NA	NA
Solyc01g102810.3	NA	NA	-1.76378	NA	-0.646672	NA
Solyc01g102840.2	NA	NA	NA	NA	NA	2.87143
Solyc01g102840.3	NA	4.62289	1.15233	NA	NA	NA
Solyc01g102850.3	NA	NA	NA	-1.47443	NA	NA
Solyc01g102860.2	NA	NA	-1.10294	NA	NA	NA
Solyc01g102870.3	NA	NA	1.75875	NA	NA	NA
Solyc01g102880.3	NA	NA	2.41688	NA	NA	NA
Solyc01g102890.4	2.62597	NA	NA	NA	NA	NA
Solyc01g102895.1	2.02376	NA	NA	NA	NA	NA
Solyc01g102940.2	NA	NA	NA	NA	NA	-1.55008
Solyc01g102950.3	NA	1.19687	-1.26594	-1.92348	NA	NA
Solyc01g102960.2	NA	NA	NA	NA	NA	7.50203
Solyc01g102960.3	-1.06312	NA	NA	6.28306	2.58432	NA
Solyc01g102970.2	NA	NA	NA	NA	NA	1.71737
Solyc01g102970.3	NA	NA	-1.19068	NA	NA	NA
Solyc01g102980.3	NA	1.46709	NA	NA	NA	NA
Solyc01g103030.3	NA	1.22058	NA	NA	NA	NA
Solyc01g103040.4	NA	NA	-2.33803	NA	NA	NA
Solyc01g103050.3	NA	1.19891	NA	NA	NA	NA
Solyc01g103060.4	NA	NA	5.96428	NA	NA	NA
Solyc01g103070.2	NA	NA	-2.39493	NA	NA	NA
Solyc01g103080.3	NA	NA	NA	NA	-0.322178	NA
Solyc01g103090.4	1.39601	NA	NA	NA	NA	NA
Solyc01g103100.2	NA	NA	NA	NA	NA	-2.1523
Solyc01g103100.3	NA	NA	-1.14064	-1.57567	NA	NA
Solyc01g103110.3	NA	1.67287	NA	NA	NA	NA
Solyc01g103140.3	NA	NA	-1.96618	-1.02404	NA	NA
Solyc01g103160.3	NA	NA	1.41068	1.04667	NA	NA
Solyc01g103200.3	NA	NA	NA	NA	-0.545318	NA
Solyc01g103200.4	NA	NA	NA	-1.49052	NA	NA
Solyc01g103250.4	NA	NA	-1.4038	NA	NA	NA
Solyc01g103390.3	NA	-2.17691	NA	2.26249	NA	NA
Solyc01g103430.3	NA	NA	NA	NA	-0.749707	NA
Solyc01g103457.1	NA	NA	NA	NA	-0.285992	NA
Solyc01g103460.2	NA	NA	NA	NA	-0.906999	NA
Solyc01g103470.2	NA	2.98297	1.49756	-2.43583	-1.05121	NA
Solyc01g103490.2	NA	NA	NA	NA	NA	-1.83166
Solyc01g103490.3	NA	NA	NA	NA	-0.347422	NA
Solyc01g103500.4	NA	-1.20518	NA	1.46689	NA	NA
Solyc01g103510.3	NA	NA	NA	NA	-1.13441	NA
Solyc01g103510.4	NA	-1.29211	NA	-1.54675	NA	NA
Solyc01g103530.3	NA	-1.45338	NA	NA	-0.632259	NA
Solyc01g103550.1	NA	NA	-3.00107	NA	NA	NA
Solyc01g103580.3	NA	NA	NA	NA	-0.953349	NA
Solyc01g103590.3	NA	NA	NA	NA	2.88449	NA
Solyc01g103590.4	NA	-2.43856	2.64219	2.08602	NA	NA
Solyc01g103610.4	NA	NA	NA	1.84174	NA	NA
Solyc01g103630.4	NA	NA	-1.96451	NA	NA	NA
Solyc01g103640.4	NA	-2.2684	2.56222	1.71989	NA	NA
Solyc01g103650.3	NA	NA	1.93464	-1.08193	NA	NA
Solyc01g103660.4	-1.02844	2.00438	-2.91241	-1.87795	NA	NA
Solyc01g103680.3	NA	NA	NA	NA	-0.264097	NA
Solyc01g103710.4	NA	1.33662	NA	-1.19829	NA	NA
Solyc01g103720.4	NA	-1.65471	NA	NA	NA	NA
Solyc01g103740.2	NA	NA	NA	NA	NA	2.18887
Solyc01g103760.2	NA	NA	NA	NA	NA	-2.82342
Solyc01g103760.3	NA	NA	-1.24026	-1.44623	0.67014	NA
Solyc01g103800.3	-1.01562	NA	NA	NA	NA	NA
Solyc01g103850.3	NA	NA	NA	NA	-0.474337	NA
Solyc01g103873.1	NA	NA	1.03408	NA	NA	NA
Solyc01g103890.3	NA	1.22351	NA	NA	NA	NA
Solyc01g103920.3	NA	NA	9.81642	4.51221	1.21945	NA
Solyc01g103930.3	NA	NA	NA	NA	-0.433847	NA
Solyc01g103970.2	NA	NA	NA	NA	NA	2.31603
Solyc01g103970.4	NA	NA	1.53473	1.35879	NA	NA
Solyc01g103990.2	NA	NA	NA	NA	NA	2.70127
Solyc01g103990.3	1.50656	2.53816	NA	NA	NA	NA
Solyc01g104000.3	NA	1.0509	NA	NA	NA	NA
Solyc01g104010.2	NA	NA	NA	-1.131	NA	NA
Solyc01g104020.2	NA	1.27036	-1.10596	NA	NA	-1.47664
Solyc01g104050.4	NA	NA	1.55017	NA	NA	NA
Solyc01g104070.3	NA	-1.82089	NA	NA	NA	NA
Solyc01g104080.4	NA	NA	1.11013	NA	NA	NA
Solyc01g104090.4	NA	NA	1.3772	3.30927	NA	NA
Solyc01g104100.3	2.39967	NA	NA	1.99496	NA	NA
Solyc01g104110.5	-2.35208	NA	NA	NA	NA	NA
Solyc01g104130.4	NA	-1.14981	NA	NA	NA	NA
Solyc01g104150.4	NA	NA	NA	2.6989	NA	NA
Solyc01g104160.3	NA	NA	NA	NA	-0.398253	NA
Solyc01g104200.4	NA	NA	-2.7411	NA	NA	NA
Solyc01g104230.4	NA	NA	-2.25622	NA	NA	NA
Solyc01g104240.3	NA	1.41533	NA	NA	NA	NA
Solyc01g104270.4	NA	NA	-1.08068	NA	NA	NA
Solyc01g104320.3	NA	NA	NA	NA	1.13557	NA
Solyc01g104340.2	NA	NA	NA	1.86377	NA	NA
Solyc01g104350.3	NA	-1.20374	NA	NA	NA	NA
Solyc01g104400.2	NA	NA	NA	NA	NA	-3.22732
Solyc01g104400.3	NA	-1.53947	-1.80112	NA	NA	NA
Solyc01g104410.4	NA	-1.35282	NA	1.1802	NA	NA
Solyc01g104550.3	NA	1.97958	NA	1.84671	NA	NA
Solyc01g104560.3	NA	-1.13005	NA	NA	NA	NA
Solyc01g104570.2	NA	NA	NA	NA	NA	-1.56083
Solyc01g104580.3	NA	NA	NA	NA	-0.765871	NA
Solyc01g104600.3	NA	NA	NA	NA	-0.384745	NA
Solyc01g104630.3	NA	-1.32494	1.31744	NA	NA	NA
Solyc01g104640.3	NA	-1.61708	NA	1.37734	NA	NA
Solyc01g104650.2	NA	NA	NA	NA	NA	2.47585
Solyc01g104650.3	NA	NA	2.25697	NA	0.290019	NA
Solyc01g104670.3	NA	1.0838	NA	NA	NA	NA
Solyc01g104680.4	-1.18851	NA	NA	NA	NA	NA
Solyc01g104710.2	NA	NA	NA	NA	NA	2.36956
Solyc01g104710.3	NA	1.62964	-1.53693	-1.23736	NA	NA
Solyc01g104720.2	NA	NA	NA	NA	NA	2.32563
Solyc01g104740.2	NA	NA	NA	NA	NA	2.683
Solyc01g104740.3	NA	1.2807	7.37374	2.57961	NA	NA
Solyc01g104750.4	NA	NA	-1.85384	NA	NA	NA
Solyc01g104760.2	NA	NA	2.34185	1.99087	NA	NA
Solyc01g104780.3	1.64264	NA	-1.80622	-2.03833	NA	NA
Solyc01g104860.3	NA	NA	-1.35748	NA	NA	NA
Solyc01g104880.3	NA	NA	NA	-1.62669	NA	NA
Solyc01g104900.3	NA	-1.67858	NA	NA	-0.512665	NA
Solyc01g104910.2	NA	NA	NA	NA	NA	-2.14131
Solyc01g104910.3	1.02195	NA	NA	NA	NA	NA
Solyc01g104920.2	NA	NA	NA	NA	NA	-1.43761
Solyc01g104920.3	NA	NA	1.19927	NA	NA	NA
Solyc01g104930.3	NA	-1.47474	NA	NA	NA	NA
Solyc01g104950.2	NA	NA	NA	NA	NA	-5.89499
Solyc01g104950.3	NA	NA	NA	NA	1.49666	NA
Solyc01g104950.4	NA	-1.75156	-1.6568	NA	NA	NA
Solyc01g104990.4	NA	NA	-1.72918	NA	NA	NA
Solyc01g105000.2	NA	NA	NA	NA	NA	NA
Solyc01g105000.3	NA	NA	-2.12011	NA	NA	NA
Solyc01g105010.3	NA	NA	-1.0992	NA	NA	NA
Solyc01g105020.3	NA	NA	NA	-1.0399	NA	NA
Solyc01g105030.2	NA	NA	NA	NA	NA	-4.41054
Solyc01g105040.3	NA	-1.50685	NA	NA	NA	NA
Solyc01g105050.2	NA	NA	NA	NA	NA	-4.23545
Solyc01g105050.3	NA	NA	NA	NA	1.28847	NA
Solyc01g105060.2	NA	NA	NA	NA	NA	-1.97333
Solyc01g105070.3	NA	-1.3133	1.08018	-1.78187	NA	NA
Solyc01g105090.3	NA	NA	NA	NA	-0.365974	NA
Solyc01g105100.3	NA	NA	2.31829	NA	NA	NA
Solyc01g105120.3	NA	NA	NA	NA	2.55945	NA
Solyc01g105120.4	NA	1.61245	NA	-1.78665	NA	NA
Solyc01g105140.3	NA	NA	2.91697	NA	NA	NA
Solyc01g105180.3	NA	NA	2.41639	NA	NA	NA
Solyc01g105200.2	NA	NA	2.02267	-3.93697	NA	NA
Solyc01g105230.4	NA	NA	1.34636	NA	NA	NA
Solyc01g105280.3	NA	NA	NA	-1.05864	NA	NA
Solyc01g105290.3	NA	3.06715	NA	NA	NA	NA
Solyc01g105320.4	NA	NA	-1.32538	NA	NA	NA
Solyc01g105330.3	1.62357	NA	1.04188	1.27013	NA	NA
Solyc01g105340.3	NA	NA	NA	NA	0.369409	NA
Solyc01g105350.2	NA	NA	NA	NA	1.52913	NA
Solyc01g105350.3	NA	3.55951	-1.24208	NA	NA	NA
Solyc01g105360.3	NA	NA	-1.4258	1.24244	0.828028	NA
Solyc01g105370.2	NA	NA	NA	NA	NA	1.79701
Solyc01g105370.4	1.20732	NA	NA	NA	NA	NA
Solyc01g105387.1	NA	NA	NA	-2.38062	NA	NA
Solyc01g105410.3	NA	NA	NA	NA	-0.509251	NA
Solyc01g105410.4	1.3669	NA	NA	NA	NA	NA
Solyc01g105440.1	NA	NA	1.6461	NA	NA	NA
Solyc01g105450.3	NA	NA	NA	NA	0.834632	NA
Solyc01g105450.4	1.43774	1.24096	NA	NA	NA	NA
Solyc01g105460.4	NA	NA	-1.17347	NA	NA	NA
Solyc01g105475.1	NA	-1.17315	NA	1.03773	NA	NA
Solyc01g105510.3	NA	NA	-1.0672	NA	NA	NA
Solyc01g105520.3	NA	NA	-2.39362	NA	NA	NA
Solyc01g105530.3	NA	NA	-1.91935	-1.32511	NA	NA
Solyc01g105540.2	NA	NA	NA	NA	NA	-2.19323
Solyc01g105540.4	NA	NA	-1.20024	-1.46808	NA	NA
Solyc01g105550.1	-1.75478	NA	NA	NA	NA	NA
Solyc01g105560.3	NA	NA	NA	-1.12139	NA	NA
Solyc01g105590.2	-4.01306	NA	NA	NA	NA	NA
Solyc01g105620.4	NA	NA	4.01584	2.24126	NA	NA
Solyc01g105630.4	NA	NA	1.97154	NA	NA	NA
Solyc01g105630.5	2.02925	NA	NA	NA	NA	NA
Solyc01g105650.4	NA	NA	NA	-2.65952	NA	NA
Solyc01g105660.2	NA	NA	NA	NA	NA	3.19094
Solyc01g105660.4	NA	NA	1.66326	1.26655	NA	NA
Solyc01g105670.3	NA	NA	NA	NA	-0.436747	NA
Solyc01g105700.3	NA	NA	NA	1.11743	NA	NA
Solyc01g105720.2	NA	NA	-1.2993	NA	NA	-2.1225
Solyc01g105760.1	NA	NA	NA	NA	-0.266851	NA
Solyc01g105767.1	NA	NA	7.7418	NA	NA	NA
Solyc01g105770.2	NA	NA	6.88866	NA	NA	NA
Solyc01g105860.3	NA	NA	-1.35272	NA	NA	NA
Solyc01g105890.3	NA	1.62865	-1.6592	NA	NA	NA
Solyc01g105920.3	NA	2.94243	-2.1202	-1.45668	NA	NA
Solyc01g105960.2	-1.15996	NA	NA	NA	NA	NA
Solyc01g106000.3	NA	NA	NA	NA	1.14113	NA
Solyc01g106000.4	NA	-4.03551	NA	2.25553	NA	NA
Solyc01g106060.2	NA	NA	NA	NA	NA	2.48289
Solyc01g106080.3	NA	NA	NA	NA	0.162906	NA
Solyc01g106100.2	NA	-3.96627	NA	NA	NA	NA
Solyc01g106130.1	1.8735	NA	NA	NA	NA	NA
Solyc01g106140.2	2.27034	NA	NA	NA	NA	NA
Solyc01g106150.1	NA	NA	NA	4.94067	NA	NA
Solyc01g106175.1	NA	NA	NA	NA	1.3157	NA
Solyc01g106177.1	NA	NA	NA	NA	1.49115	NA
Solyc01g106210.3	NA	-1.32471	2.68333	NA	NA	NA
Solyc01g106260.3	NA	-1.64623	NA	NA	-0.441756	NA
Solyc01g106290.3	NA	2.13068	NA	NA	NA	NA
Solyc01g106310.3	1.07704	NA	2.83283	1.10166	NA	NA
Solyc01g106320.2	NA	NA	1.02643	NA	-0.285107	NA
Solyc01g106330.2	NA	NA	NA	NA	NA	-3.2732
Solyc01g106340.3	1.44275	NA	NA	NA	0.600236	NA
Solyc01g106360.3	NA	-1.13543	NA	NA	NA	NA
Solyc01g106390.2	NA	NA	NA	NA	NA	1.52604
Solyc01g106390.3	NA	2.32627	2.19608	1.75197	NA	NA
Solyc01g106400.3	NA	NA	-1.30272	NA	NA	NA
Solyc01g106410.3	NA	NA	NA	2.30885	NA	NA
Solyc01g106430.2	NA	NA	NA	NA	NA	-2.20218
Solyc01g106450.2	NA	NA	NA	NA	NA	-1.67867
Solyc01g106450.3	NA	-1.31342	NA	NA	NA	NA
Solyc01g106460.3	NA	NA	NA	NA	0.389082	NA
Solyc01g106460.4	-1.16868	NA	2.74496	NA	NA	NA
Solyc01g106470.3	NA	1.50235	1.70425	NA	NA	NA
Solyc01g106480.4	NA	1.92336	-1.03866	-1.15837	NA	NA
Solyc01g106500.3	NA	NA	NA	NA	-0.365846	NA
Solyc01g106500.4	NA	NA	3.74817	NA	NA	NA
Solyc01g106510.2	1.56708	NA	5.14109	NA	NA	NA
Solyc01g106540.4	NA	NA	-5.51309	NA	NA	NA
Solyc01g106560.4	NA	NA	1.18613	NA	NA	NA
Solyc01g106570.3	NA	-1.10373	NA	NA	NA	NA
Solyc01g106580.2	NA	NA	NA	NA	NA	-2.89882
Solyc01g106590.4	NA	-1.11266	NA	NA	NA	NA
Solyc01g106600.2	NA	NA	NA	-10.7292	NA	NA
Solyc01g106620.2	NA	-1.8707	NA	-1.45274	NA	NA
Solyc01g106690.3	NA	-1.75042	NA	NA	-1.23954	NA
Solyc01g106700.3	NA	-1.77251	NA	NA	NA	NA
Solyc01g106710.1	-3.38275	NA	NA	NA	NA	NA
Solyc01g106750.2	NA	NA	-4.37634	NA	NA	NA
Solyc01g106770.4	1.01188	NA	NA	NA	NA	NA
Solyc01g106780.3	NA	NA	-1.59765	NA	NA	NA
Solyc01g106790.3	NA	1.68876	NA	-1.13623	NA	NA
Solyc01g106810.4	NA	NA	1.13781	NA	NA	NA
Solyc01g106820.3	NA	1.67809	6.6479	NA	0.907939	NA
Solyc01g106830.4	NA	1.93161	NA	NA	NA	NA
Solyc01g106870.4	NA	NA	1.19079	NA	NA	NA
Solyc01g106890.2	NA	1.10462	NA	NA	NA	NA
Solyc01g106910.4	NA	NA	-1.36602	NA	NA	NA
Solyc01g106920.3	NA	NA	NA	NA	-0.570534	NA
Solyc01g106953.1	NA	-1.77114	NA	NA	NA	NA
Solyc01g106970.3	NA	NA	NA	1.44667	NA	NA
Solyc01g107010.3	NA	NA	NA	-1.59348	NA	NA
Solyc01g107050.4	-1.90916	NA	NA	NA	NA	NA
Solyc01g107070.4	NA	NA	NA	3.72565	NA	NA
Solyc01g107080.3	NA	NA	8.77064	2.01152	NA	NA
Solyc01g107090.2	NA	NA	4.59769	4.4784	NA	NA
Solyc01g107100.3	NA	NA	1.37479	1.11077	NA	NA
Solyc01g107140.3	-4.35931	NA	NA	NA	NA	NA
Solyc01g107170.2	2.04307	3.60411	2.74913	1.96064	-0.367888	5.05811
Solyc01g107190.3	NA	NA	NA	-1.92467	NA	NA
Solyc01g107210.4	NA	-1.17114	NA	NA	NA	NA
Solyc01g107230.2	NA	NA	NA	NA	NA	3.35684
Solyc01g107240.2	NA	NA	NA	NA	NA	3.24171
Solyc01g107240.3	NA	NA	NA	NA	-0.571019	NA
Solyc01g107240.4	NA	2.23348	NA	NA	NA	NA
Solyc01g107260.4	NA	NA	-1.61255	NA	NA	NA
Solyc01g107270.4	NA	-4.54634	NA	2.23858	NA	NA
Solyc01g107290.2	NA	NA	NA	NA	NA	1.97265
Solyc01g107290.3	NA	1.87066	1.30405	-1.38652	NA	NA
Solyc01g107300.4	NA	1.47291	NA	NA	NA	NA
Solyc01g107310.2	NA	NA	NA	NA	NA	2.6749
Solyc01g107320.3	NA	-1.29295	NA	NA	0.576754	NA
Solyc01g107330.5	-1.02294	NA	NA	NA	NA	NA
Solyc01g107340.2	NA	NA	NA	NA	NA	-2.28372
Solyc01g107350.2	NA	NA	NA	NA	NA	-2.32643
Solyc01g107360.4	1.04038	NA	1.6897	NA	NA	NA
Solyc01g107390.4	NA	2.393	4.15055	NA	NA	NA
Solyc01g107430.2	NA	-1.76294	-1.77927	NA	NA	-3.60318
Solyc01g107450.4	-1.11079	-1.47608	NA	NA	NA	NA
Solyc01g107460.2	NA	2.97363	-1.89057	-1.08984	NA	NA
Solyc01g107470.4	NA	NA	-1.34818	NA	NA	NA
Solyc01g107475.1	NA	NA	NA	2.51429	NA	NA
Solyc01g107520.2	NA	NA	NA	NA	NA	-3.53063
Solyc01g107520.3	NA	-2.27713	-1.91912	1.03693	NA	NA
Solyc01g107580.4	NA	-2.99423	NA	NA	NA	NA
Solyc01g107590.3	NA	2.05055	-1.36756	-1.67368	NA	NA
Solyc01g107630.4	NA	NA	1.20521	NA	NA	NA
Solyc01g107650.2	NA	NA	NA	NA	NA	-3.50045
Solyc01g107650.3	NA	1.59385	-1.52289	NA	-0.287817	NA
Solyc01g107660.2	NA	NA	NA	NA	NA	-1.67366
Solyc01g107670.2	NA	-2.77992	NA	NA	NA	-2.11525
Solyc01g107680.4	NA	NA	-1.5123	NA	NA	NA
Solyc01g107690.4	NA	NA	-1.94617	NA	NA	NA
Solyc01g107700.4	NA	NA	-1.29815	NA	NA	NA
Solyc01g107710.2	-1.89136	NA	NA	NA	NA	NA
Solyc01g107720.3	-1.58598	NA	NA	NA	NA	NA
Solyc01g107730.2	NA	NA	NA	NA	NA	-4.01097
Solyc01g107730.3	NA	-1.90458	-1.48299	NA	NA	NA
Solyc01g107740.3	NA	NA	3.27809	NA	NA	NA
Solyc01g107780.4	1.02934	1.06702	2.55446	-2.23033	NA	NA
Solyc01g107800.2	NA	NA	NA	NA	NA	-3.57242
Solyc01g107820.2	1.05682	2.73191	1.98986	NA	NA	NA
Solyc01g107825.1	NA	NA	7.56519	3.42877	NA	NA
Solyc01g107860.3	NA	NA	1.33355	NA	NA	NA
Solyc01g107880.3	NA	NA	1.35301	NA	NA	NA
Solyc01g107890.2	NA	NA	NA	NA	NA	-2.98061
Solyc01g107890.3	NA	NA	-1.0073	NA	NA	NA
Solyc01g107900.3	NA	1.74472	NA	NA	NA	NA
Solyc01g107910.3	NA	NA	NA	NA	0.64243	NA
Solyc01g107910.4	NA	1.9862	-1.40509	-2.93143	NA	NA
Solyc01g107920.2	NA	NA	1.01328	NA	NA	NA
Solyc01g107925.1	NA	NA	2.20408	2.44813	NA	NA
Solyc01g107930.3	NA	NA	1.22157	1.45632	NA	NA
Solyc01g107940.3	1.01659	NA	NA	NA	NA	NA
Solyc01g107980.2	NA	NA	NA	NA	NA	-2.49071
Solyc01g107980.3	NA	3.68852	1.47442	1.36811	-0.885003	NA
Solyc01g107990.2	NA	NA	NA	NA	NA	-2.3751
Solyc01g107990.3	NA	NA	-1.37778	NA	NA	NA
Solyc01g108010.3	1.55067	NA	NA	NA	NA	NA
Solyc01g108020.2	NA	NA	NA	NA	NA	-2.3995
Solyc01g108020.3	NA	NA	NA	1.11873	NA	NA
Solyc01g108030.2	NA	NA	NA	NA	NA	2.38324
Solyc01g108030.3	NA	NA	NA	NA	0.495185	NA
Solyc01g108030.4	NA	1.07782	1.48667	NA	NA	NA
Solyc01g108050.3	NA	NA	-1.35783	-1.98702	-0.488513	NA
Solyc01g108080.4	NA	1.27307	1.33559	1.30758	NA	NA
Solyc01g108100.3	NA	NA	3.17675	3.26778	NA	NA
Solyc01g108130.4	NA	1.14825	NA	NA	NA	NA
Solyc01g108140.4	NA	-1.03817	NA	NA	NA	NA
Solyc01g108160.3	1.16025	NA	1.60889	NA	NA	NA
Solyc01g108170.3	NA	NA	-1.30091	-1.19523	NA	NA
Solyc01g108180.4	NA	-1.52561	NA	NA	NA	NA
Solyc01g108210.4	-1.05337	NA	NA	NA	NA	NA
Solyc01g108220.3	NA	NA	1.56368	NA	NA	NA
Solyc01g108240.3	NA	8.50391	-2.3543	-2.80078	NA	NA
Solyc01g108250.3	1.48675	NA	2.13152	NA	NA	NA
Solyc01g108280.3	NA	NA	-1.30758	NA	NA	NA
Solyc01g108300.2	NA	NA	NA	NA	NA	2.76794
Solyc01g108300.3	NA	NA	NA	-1.97305	NA	NA
Solyc01g108320.3	-1.01873	NA	NA	NA	NA	NA
Solyc01g108330.2	NA	-3.23865	-2.15301	NA	NA	NA
Solyc01g108340.3	NA	NA	-1.00434	NA	0.850876	NA
Solyc01g108350.3	NA	NA	NA	NA	0.378076	NA
Solyc01g108350.4	NA	NA	3.10183	NA	NA	NA
[truncated: 14,631 more rows]
